# Supplementary material for: Understanding genetic risk factors for common side effects of antidepressant medications
Source: Commun Med (Lond). 2021 Nov 9;1:45. doi: 10.1038/s43856-021-00046-8 (PMC9053224; doi:10.1038/s43856-021-00046-8)
Supplement: Supplementary file 3 — Supplementary Data 1 - Demographics and distribution of side effects in the AGDS per antidepressant [file 43856_2021_46_MOESM3_ESM.xlsx]

## Sheet: Sheet1
Supplementary Table 1. Demographics and distribution of side effects in the Australian Genetics of Depression Study
		Males No. (%)	Females No. (%)	Sex Pvalue	Cases age (s.d.)	Controls age (s.d.)	Age pvalue
Agitation	Amitriptyline	58 (10.02%)	162 (7.65%)	0.065	44.2 (14.02)	47.7 (15.06)	0.000952
	Citalopram	89 (9.33%)	283 (8.73%)	0.565	40.8 (13.00)	44.8 (14.04)	1.26e-07
	Desvenlafaxine	121 (11.89%)	359 (11.35%)	0.643	36.1 (12.62)	41.4 (14.35)	2.4e-14
	Duloxetine	79 (10.30%)	277 (10.91%)	0.631	38.9 (13.34)	42.9 (14.04)	3.36e-07
	Escitalopram	159 (9.80%)	612 (10.81%)	0.244	35.2 (12.66)	40.3 (14.03)	6.72e-22
	Fluoxetine	147 (11.30%)	554 (11.48%)	0.852	40.6 (15.08)	42.3 (15.27)	0.0049
	Mirtazapine	91 (8.53%)	232 (10.54%)	0.0707	42.1 (14.72)	44.9 (14.82)	0.00117
	Paroxetine	76 (13.08%)	237 (12.15%)	0.549	44.2 (13.72)	47.7 (13.57)	1.65e-05
	Sertraline	257 (12.69%)	949 (12.72%)	0.966	40.2 (14.21)	43.6 (14.44)	3.73e-14
	Venlafaxine	226 (13.76%)	645 (13.20%)	0.56	41.5 (13.34)	45.7 (14.11)	2.78e-16
Anxiety	Amitriptyline	51 (8.81%)	151 (7.13%)	0.174	43.8 (14.65)	47.7 (15.00)	0.000421
Anxiety	Citalopram	92 (9.64%)	316 (9.74%)	0.927	40.1 (13.68)	44.9 (13.95)	1.97e-11
Anxiety	Desvenlafaxine	107 (10.51%)	429 (13.57%)	0.0112	36.2 (12.93)	41.5 (14.33)	1.65e-15
Anxiety	Duloxetine	80 (10.43%)	285 (11.23%)	0.536	39.2 (13.66)	42.9 (14.02)	2.59e-06
Anxiety	Escitalopram	175 (10.78%)	611 (10.79%)	0.995	36.3 (13.10)	40.1 (14.03)	4.21e-13
Anxiety	Fluoxetine	150 (11.53%)	630 (13.06%)	0.142	39.0 (15.08)	42.6 (15.23)	4.72e-10
Anxiety	Mirtazapine	85 (7.97%)	229 (10.40%)	0.0266	41.8 (14.39)	45.0 (14.85)	0.000345
Anxiety	Paroxetine	79 (13.60%)	229 (11.74%)	0.229	43.8 (14.05)	47.7 (13.51)	1.71e-06
Anxiety	Sertraline	257 (12.69%)	970 (13.00%)	0.706	39.9 (14.13)	43.7 (14.44)	2.76e-17
Anxiety	Venlafaxine	202 (12.30%)	612 (12.52%)	0.815	42.0 (13.66)	45.6 (14.09)	1.67e-11
Blurry vision	Amitriptyline	27 (4.66%)	101 (4.77%)	0.916	48.0 (13.93)	47.4 (15.06)	0.665
Blurry vision	Citalopram	26 (2.73%)	86 (2.65%)	0.901	46.3 (13.55)	44.4 (14.01)	0.168
Blurry vision	Desvenlafaxine	39 (3.83%)	150 (4.74%)	0.223	40.1 (13.95)	40.8 (14.28)	0.514
Blurry vision	Duloxetine	39 (5.08%)	142 (5.59%)	0.586	45.8 (14.36)	42.3 (13.98)	0.00105
Blurry vision	Escitalopram	50 (3.08%)	196 (3.46%)	0.455	39.7 (13.80)	39.7 (13.99)	0.992
Blurry vision	Fluoxetine	42 (3.23%)	151 (3.13%)	0.857	44.7 (15.30)	42.0 (15.25)	0.0153
Blurry vision	Mirtazapine	38 (3.56%)	93 (4.23%)	0.364	43.6 (14.34)	44.7 (14.85)	0.427
Blurry vision	Paroxetine	19 (3.27%)	72 (3.69%)	0.633	47.2 (13.32)	47.3 (13.65)	0.995
Blurry vision	Sertraline	62 (3.06%)	273 (3.66%)	0.195	43.7 (15.07)	43.1 (14.43)	0.498
Blurry vision	Venlafaxine	100 (6.09%)	242 (4.95%)	0.0733	45.4 (14.15)	45.1 (14.08)	0.686
Constipation	Amitriptyline	62 (10.71%)	203 (9.58%)	0.421	49.5 (14.34)	47.2 (15.06)	0.0146
Constipation	Citalopram	42 (4.40%)	164 (5.06%)	0.411	44.9 (13.33)	44.4 (14.03)	0.62
Constipation	Desvenlafaxine	55 (5.40%)	270 (8.54%)	0.00115	39.9 (13.49)	40.9 (14.33)	0.248
Constipation	Duloxetine	76 (9.91%)	248 (9.77%)	0.911	42.8 (13.94)	42.4 (14.03)	0.682
Constipation	Escitalopram	71 (4.37%)	312 (5.51%)	0.0711	41.0 (14.40)	39.7 (13.96)	0.077
Constipation	Fluoxetine	69 (5.30%)	223 (4.62%)	0.306	42.7 (15.53)	42.1 (15.24)	0.491
Constipation	Mirtazapine	53 (4.97%)	147 (6.68%)	0.0556	44.6 (14.29)	44.7 (14.87)	0.931
Constipation	Paroxetine	45 (7.75%)	119 (6.10%)	0.157	47.9 (13.02)	47.2 (13.68)	0.541
Constipation	Sertraline	101 (4.99%)	414 (5.55%)	0.32	43.3 (14.95)	43.2 (14.42)	0.89
Constipation	Venlafaxine	115 (7.00%)	451 (9.23%)	0.00557	45.3 (13.81)	45.1 (14.11)	0.813
Diarrhoea	Amitriptyline	18 (3.11%)	55 (2.60%)	0.501	46.8 (14.15)	47.4 (15.03)	0.716
Diarrhoea	Citalopram	32 (3.35%)	110 (3.39%)	0.955	40.6 (13.74)	44.6 (13.99)	0.000801
Diarrhoea	Desvenlafaxine	53 (5.21%)	161 (5.09%)	0.885	38.1 (12.25)	40.9 (14.35)	0.00479
Diarrhoea	Duloxetine	38 (4.95%)	151 (5.95%)	0.298	39.4 (13.10)	42.6 (14.06)	0.00183
Diarrhoea	Escitalopram	91 (5.61%)	279 (4.93%)	0.271	37.7 (12.93)	39.8 (14.03)	0.00477
Diarrhoea	Fluoxetine	69 (5.30%)	169 (3.50%)	0.00286	40.8 (14.64)	42.2 (15.28)	0.163
Diarrhoea	Mirtazapine	41 (3.84%)	72 (3.27%)	0.402	44.1 (14.95)	44.7 (14.83)	0.668
Diarrhoea	Paroxetine	32 (5.51%)	54 (2.77%)	0.00137	45.7 (13.57)	47.3 (13.64)	0.275
Diarrhoea	Sertraline	133 (6.56%)	461 (6.18%)	0.526	40.1 (13.97)	43.4 (14.46)	8.78e-08
Diarrhoea	Venlafaxine	78 (4.75%)	223 (4.56%)	0.754	41.6 (13.91)	45.3 (14.07)	8.49e-06
Dizziness	Amitriptyline	72 (12.44%)	295 (13.93%)	0.353	43.2 (14.05)	48.1 (15.04)	6.34e-09
Dizziness	Citalopram	99 (10.38%)	362 (11.16%)	0.495	40.5 (12.68)	44.9 (14.08)	1.29e-10
Dizziness	Desvenlafaxine	170 (16.70%)	653 (20.65%)	0.00582	36.5 (12.34)	41.9 (14.50)	1.53e-22
Dizziness	Duloxetine	104 (13.56%)	501 (19.74%)	0.000105	38.0 (12.82)	43.5 (14.08)	1.66e-18
Dizziness	Escitalopram	230 (14.17%)	912 (16.10%)	0.0593	36.2 (12.34)	40.4 (14.17)	7.41e-21
Dizziness	Fluoxetine	123 (9.45%)	568 (11.77%)	0.0189	39.0 (14.35)	42.5 (15.32)	1.24e-08
Dizziness	Mirtazapine	99 (9.28%)	287 (13.04%)	0.00178	39.8 (13.38)	45.3 (14.90)	8.31e-12
Dizziness	Paroxetine	80 (13.77%)	279 (14.30%)	0.747	42.6 (12.46)	48.0 (13.67)	2.11e-12
Dizziness	Sertraline	286 (14.12%)	1274 (17.08%)	0.00143	38.9 (13.49)	44.0 (14.49)	6.66e-38
Dizziness	Venlafaxine	272 (16.57%)	1025 (20.97%)	0.000107	40.7 (13.25)	46.2 (14.06)	1.41e-37
Drowsiness	Amitriptyline	149 (25.73%)	575 (27.15%)	0.496	44.3 (14.35)	48.5 (15.08)	7.55e-11
Drowsiness	Citalopram	143 (14.99%)	420 (12.95%)	0.104	41.5 (13.98)	44.9 (13.95)	5.68e-08
Drowsiness	Desvenlafaxine	134 (13.16%)	444 (14.04%)	0.48	38.6 (14.31)	41.2 (14.23)	5.29e-05
Drowsiness	Duloxetine	140 (18.25%)	438 (17.26%)	0.525	40.0 (13.56)	43.0 (14.07)	4.2e-06
Drowsiness	Escitalopram	248 (15.28%)	869 (15.34%)	0.951	36.4 (12.87)	40.3 (14.09)	7.69e-18
Drowsiness	Fluoxetine	180 (13.84%)	664 (13.76%)	0.947	39.4 (14.92)	42.6 (15.26)	2.4e-08
Drowsiness	Mirtazapine	295 (27.65%)	656 (29.80%)	0.203	39.7 (13.53)	46.7 (14.86)	9.83e-36
Drowsiness	Paroxetine	83 (14.29%)	244 (12.51%)	0.262	44.0 (13.66)	47.7 (13.57)	3.7e-06
Drowsiness	Sertraline	318 (15.70%)	1072 (14.37%)	0.134	40.6 (14.56)	43.6 (14.39)	3.84e-13
Drowsiness	Venlafaxine	263 (16.02%)	657 (13.44%)	0.00952	43.5 (14.15)	45.4 (14.05)	8.61e-05
Dry mouth	Amitriptyline	170 (29.36%)	647 (30.55%)	0.582	47.9 (14.19)	47.2 (15.34)	0.244
Dry mouth	Citalopram	151 (15.83%)	589 (18.16%)	0.0963	43.3 (12.99)	44.7 (14.19)	0.0161
Dry mouth	Desvenlafaxine	188 (18.47%)	683 (21.60%)	0.0323	40.3 (13.61)	40.9 (14.43)	0.29
Dry mouth	Duloxetine	167 (21.77%)	643 (25.33%)	0.0445	41.8 (13.55)	42.7 (14.17)	0.125
Dry mouth	Escitalopram	311 (19.16%)	1146 (20.23%)	0.342	39.4 (13.17)	39.8 (14.18)	0.264
Dry mouth	Fluoxetine	224 (17.22%)	898 (18.62%)	0.247	43.1 (14.37)	41.9 (15.44)	0.0201
Dry mouth	Mirtazapine	204 (19.12%)	446 (20.26%)	0.442	43.6 (14.15)	44.9 (14.99)	0.033
Dry mouth	Paroxetine	110 (18.93%)	421 (21.58%)	0.169	46.5 (13.29)	47.4 (13.73)	0.17
Dry mouth	Sertraline	414 (20.43%)	1658 (22.23%)	0.0836	43.3 (13.58)	43.1 (14.69)	0.763
Dry mouth	Venlafaxine	389 (23.69%)	1271 (26.01%)	0.0621	45.4 (13.49)	45.1 (14.28)	0.431
Fatigue	Amitriptyline	83 (14.34%)	340 (16.05%)	0.314	42.7 (14.23)	48.3 (14.98)	1.27e-12
Fatigue	Citalopram	111 (11.64%)	378 (11.66%)	0.986	42.5 (14.07)	44.7 (13.97)	0.000974
Fatigue	Desvenlafaxine	139 (13.65%)	462 (14.61%)	0.449	38.3 (13.87)	41.2 (14.28)	2.44e-06
Fatigue	Duloxetine	122 (15.91%)	445 (17.53%)	0.295	40.6 (14.02)	42.8 (14.00)	0.000631
Fatigue	Escitalopram	227 (13.99%)	852 (15.04%)	0.291	36.9 (13.47)	40.2 (14.01)	3.12e-13
Fatigue	Fluoxetine	143 (10.99%)	614 (12.73%)	0.0912	38.8 (15.01)	42.6 (15.23)	1.89e-10
Fatigue	Mirtazapine	182 (17.06%)	380 (17.26%)	0.883	40.0 (14.10)	45.6 (14.80)	2.28e-16
Fatigue	Paroxetine	71 (12.22%)	254 (13.02%)	0.613	44.5 (14.00)	47.7 (13.54)	8.39e-05
Fatigue	Sertraline	268 (13.23%)	1018 (13.65%)	0.626	40.2 (14.66)	43.6 (14.37)	4.09e-15
Fatigue	Venlafaxine	246 (14.98%)	724 (14.81%)	0.869	43.2 (14.27)	45.5 (14.02)	2.51e-06
Headaches	Amitriptyline	49 (8.46%)	230 (10.86%)	0.0934	43.1 (14.24)	47.9 (15.01)	3.82e-07
Headaches	Citalopram	89 (9.33%)	362 (11.16%)	0.108	39.6 (13.08)	45.0 (13.99)	3.25e-15
Headaches	Desvenlafaxine	136 (13.36%)	586 (18.53%)	0.000146	36.6 (12.36)	41.7 (14.48)	4.52e-18
Headaches	Duloxetine	78 (10.17%)	464 (18.28%)	1.05e-07	38.9 (13.27)	43.2 (14.06)	1.26e-10
Headaches	Escitalopram	150 (9.24%)	862 (15.22%)	8.33e-10	35.3 (11.92)	40.4 (14.16)	8.31e-28
Headaches	Fluoxetine	126 (9.68%)	661 (13.70%)	0.000122	38.6 (14.49)	42.6 (15.30)	5.08e-12
Headaches	Mirtazapine	88 (8.25%)	250 (11.36%)	0.00617	40.5 (13.86)	45.1 (14.87)	3.6e-08
Headaches	Paroxetine	60 (10.33%)	250 (12.81%)	0.108	42.6 (13.11)	47.9 (13.59)	1.43e-10
Headaches	Sertraline	234 (11.55%)	1192 (15.98%)	7.56e-07	38.7 (13.56)	44.0 (14.46)	7.29e-38
Headaches	Venlafaxine	189 (11.51%)	822 (16.82%)	2.67e-07	40.6 (13.51)	46.0 (14.02)	2.76e-29
Muscle pain	Amitriptyline	20 (3.45%)	65 (3.07%)	0.638	43.5 (14.16)	47.5 (15.01)	0.0154
Muscle pain	Citalopram	16 (1.68%)	79 (2.44%)	0.166	40.7 (13.16)	44.5 (14.01)	0.00747
Muscle pain	Desvenlafaxine	39 (3.83%)	115 (3.64%)	0.775	40.3 (14.45)	40.8 (14.26)	0.654
Muscle pain	Duloxetine	32 (4.17%)	145 (5.71%)	0.0967	42.5 (14.11)	42.5 (14.02)	0.972
Muscle pain	Escitalopram	48 (2.96%)	186 (3.28%)	0.511	38.4 (14.46)	39.8 (13.97)	0.157
Muscle pain	Fluoxetine	29 (2.23%)	122 (2.53%)	0.536	43.4 (15.86)	42.1 (15.24)	0.296
Muscle pain	Mirtazapine	39 (3.66%)	82 (3.73%)	0.92	45.7 (14.59)	44.6 (14.84)	0.452
Muscle pain	Paroxetine	20 (3.44%)	61 (3.13%)	0.704	49.9 (13.84)	47.2 (13.62)	0.0782
Muscle pain	Sertraline	60 (2.96%)	245 (3.28%)	0.465	41.4 (14.80)	43.2 (14.44)	0.026
Muscle pain	Venlafaxine	67 (4.08%)	195 (3.99%)	0.872	43.8 (14.73)	45.2 (14.05)	0.112
Nausea	Amitriptyline	37 (6.39%)	237 (11.19%)	0.000705	42.8 (14.04)	47.9 (15.02)	6.88e-08
Nausea	Citalopram	109 (11.43%)	494 (15.23%)	0.00321	39.0 (12.48)	45.4 (14.03)	2.92e-25
Nausea	Desvenlafaxine	153 (15.03%)	718 (22.71%)	1.56e-07	36.6 (12.59)	41.9 (14.47)	5.72e-23
Nausea	Duloxetine	110 (14.34%)	581 (22.89%)	3.34e-07	37.5 (12.91)	43.8 (14.02)	1.77e-25
Nausea	Escitalopram	214 (13.19%)	1186 (20.94%)	2.74e-12	34.8 (12.05)	40.9 (14.15)	3.1e-50
Nausea	Fluoxetine	142 (10.91%)	797 (16.52%)	6.31e-07	36.9 (13.56)	43.1 (15.35)	1.11e-30
Nausea	Mirtazapine	78 (7.31%)	269 (12.22%)	1.92e-05	39.8 (13.80)	45.2 (14.85)	1.1e-10
Nausea	Paroxetine	69 (11.88%)	338 (17.32%)	0.0017	41.8 (12.55)	48.3 (13.59)	5.07e-19
Nausea	Sertraline	297 (14.66%)	1603 (21.49%)	9.73e-12	38.1 (13.18)	44.4 (14.48)	2.31e-66
Nausea	Venlafaxine	226 (13.76%)	1046 (21.40%)	1.36e-11	40.7 (13.01)	46.2 (14.12)	5.92e-36
No side effects	Amitriptyline	46 (7.94%)	144 (6.80%)	0.34	46.5 (15.92)	47.5 (14.93)	0.4
No side effects	Citalopram	55 (5.77%)	186 (5.74%)	0.972	44.9 (15.15)	44.4 (13.93)	0.639
No side effects	Desvenlafaxine	46 (4.52%)	147 (4.65%)	0.863	43.3 (15.48)	40.7 (14.19)	0.0143
No side effects	Duloxetine	41 (5.35%)	91 (3.59%)	0.0292	42.9 (13.80)	42.4 (14.03)	0.717
No side effects	Escitalopram	57 (3.51%)	217 (3.83%)	0.551	39.2 (14.16)	39.7 (13.98)	0.528
No side effects	Fluoxetine	72 (5.53%)	262 (5.43%)	0.885	41.7 (15.11)	42.1 (15.26)	0.623
No side effects	Mirtazapine	56 (5.25%)	82 (3.73%)	0.0424	49.0 (14.92)	44.5 (14.80)	0.000467
No side effects	Paroxetine	19 (3.27%)	103 (5.28%)	0.0471	49.2 (13.45)	47.2 (13.64)	0.112
No side effects	Sertraline	62 (3.06%)	236 (3.16%)	0.813	43.5 (14.41)	43.2 (14.45)	0.649
No side effects	Venlafaxine	51 (3.11%)	153 (3.13%)	0.96	47.7 (14.19)	45.1 (14.07)	0.0083
Other side effects	Amitriptyline	45 (7.77%)	131 (6.19%)	0.171	45.3 (14.33)	47.6 (15.04)	0.051
Other side effects	Citalopram	88 (9.22%)	229 (7.06%)	0.0263	43.0 (13.53)	44.6 (14.03)	0.0509
Other side effects	Desvenlafaxine	83 (8.15%)	240 (7.59%)	0.558	38.2 (13.00)	41.0 (14.34)	0.000654
Other side effects	Duloxetine	70 (9.13%)	224 (8.83%)	0.798	40.4 (13.09)	42.7 (14.10)	0.00865
Other side effects	Escitalopram	144 (8.87%)	420 (7.42%)	0.0528	38.3 (12.73)	39.8 (14.08)	0.0128
Other side effects	Fluoxetine	114 (8.76%)	366 (7.59%)	0.162	41.6 (14.80)	42.2 (15.29)	0.409
Other side effects	Mirtazapine	94 (8.81%)	190 (8.63%)	0.866	42.5 (14.38)	44.9 (14.86)	0.0108
Other side effects	Paroxetine	62 (10.67%)	144 (7.38%)	0.0109	46.1 (13.43)	47.3 (13.65)	0.225
Other side effects	Sertraline	193 (9.53%)	596 (7.99%)	0.0263	42.1 (13.56)	43.3 (14.53)	0.0278
Other side effects	Venlafaxine	169 (10.29%)	466 (9.54%)	0.371	43.7 (14.05)	45.3 (14.08)	0.00572
Rashes	Amitriptyline	6 (1.04%)	22 (1.04%)	0.996	49.7 (13.19)	47.4 (15.02)	0.411
Rashes	Citalopram	10 (1.05%)	27 (0.83%)	0.531	46.0 (13.52)	44.4 (14.00)	0.494
Rashes	Desvenlafaxine	13 (1.28%)	42 (1.33%)	0.901	43.1 (15.25)	40.8 (14.25)	0.224
Rashes	Duloxetine	10 (1.30%)	31 (1.22%)	0.857	46.3 (12.92)	42.4 (14.03)	0.0764
Rashes	Escitalopram	22 (1.36%)	40 (0.71%)	0.012	44.5 (13.96)	39.7 (13.98)	0.00687
Rashes	Fluoxetine	13 (1.00%)	34 (0.70%)	0.28	44.2 (15.44)	42.1 (15.25)	0.347
Rashes	Mirtazapine	13 (1.22%)	19 (0.86%)	0.334	44.6 (14.10)	44.7 (14.84)	0.971
Rashes	Paroxetine	9 (1.55%)	19 (0.97%)	0.245	51.0 (11.57)	47.2 (13.65)	0.147
Rashes	Sertraline	28 (1.38%)	64 (0.86%)	0.0328	48.5 (15.45)	43.1 (14.43)	0.000386
Rashes	Venlafaxine	24 (1.46%)	42 (0.86%)	0.0348	47.5 (14.13)	45.1 (14.08)	0.169
Reduced sexual desire	Amitriptyline	165 (28.50%)	465 (21.95%)	0.000976	44.8 (13.94)	48.2 (15.23)	6.39e-07
Reduced sexual desire	Citalopram	373 (39.10%)	1040 (32.07%)	5.38e-05	42.9 (13.01)	45.3 (14.41)	1.26e-07
Reduced sexual desire	Desvenlafaxine	407 (39.98%)	1129 (35.71%)	0.0139	39.6 (13.38)	41.5 (14.71)	1.79e-05
Reduced sexual desire	Duloxetine	335 (43.68%)	905 (35.66%)	5.83e-05	41.3 (13.53)	43.2 (14.27)	0.000197
Reduced sexual desire	Escitalopram	705 (43.44%)	2151 (37.98%)	7.08e-05	38.6 (12.91)	40.5 (14.58)	9.75e-09
Reduced sexual desire	Fluoxetine	451 (34.67%)	1556 (32.26%)	0.1	41.0 (14.29)	42.6 (15.68)	0.000109
Reduced sexual desire	Mirtazapine	302 (28.30%)	577 (26.22%)	0.207	43.1 (13.53)	45.2 (15.24)	0.000286
Reduced sexual desire	Paroxetine	269 (46.30%)	652 (33.42%)	1.47e-08	46.0 (13.47)	47.9 (13.69)	0.000781
Reduced sexual desire	Sertraline	774 (38.20%)	2635 (35.32%)	0.0165	41.5 (13.48)	44.1 (14.88)	8.35e-18
Reduced sexual desire	Venlafaxine	710 (43.24%)	1713 (35.05%)	2.82e-09	44.1 (13.57)	45.7 (14.34)	7.57e-06
Runny nose	Amitriptyline	1 (0.17%)	30 (1.42%)	0.0128	45.3 (16.35)	47.4 (14.99)	0.429
Runny nose	Citalopram	7 (0.73%)	45 (1.39%)	0.109	45.4 (14.48)	44.4 (13.99)	0.611
Runny nose	Desvenlafaxine	13 (1.28%)	50 (1.58%)	0.488	42.3 (15.05)	40.8 (14.25)	0.396
Runny nose	Duloxetine	9 (1.17%)	46 (1.81%)	0.225	44.3 (15.14)	42.4 (14.00)	0.32
Runny nose	Escitalopram	20 (1.23%)	76 (1.34%)	0.733	42.2 (14.99)	39.7 (13.97)	0.0756
Runny nose	Fluoxetine	13 (1.00%)	58 (1.20%)	0.544	42.7 (15.75)	42.1 (15.25)	0.753
Runny nose	Mirtazapine	7 (0.66%)	28 (1.27%)	0.109	48.5 (17.11)	44.6 (14.80)	0.125
Runny nose	Paroxetine	3 (0.52%)	23 (1.18%)	0.164	46.9 (11.43)	47.3 (13.66)	0.89
Runny nose	Sertraline	22 (1.09%)	95 (1.27%)	0.498	43.0 (14.88)	43.2 (14.45)	0.894
Runny nose	Venlafaxine	19 (1.16%)	82 (1.68%)	0.139	49.0 (14.38)	45.1 (14.07)	0.00605
Shakes	Amitriptyline	35 (6.04%)	153 (7.22%)	0.324	43.9 (14.12)	47.7 (15.04)	0.000739
Shakes	Citalopram	48 (5.03%)	222 (6.85%)	0.0447	40.0 (13.70)	44.8 (13.97)	4.44e-08
Shakes	Desvenlafaxine	99 (9.72%)	366 (11.57%)	0.103	35.8 (12.51)	41.4 (14.35)	5.99e-16
Shakes	Duloxetine	56 (7.30%)	314 (12.37%)	9.5e-05	38.8 (13.24)	42.9 (14.05)	9.37e-08
Shakes	Escitalopram	119 (7.33%)	499 (8.81%)	0.0595	35.9 (13.08)	40.1 (14.01)	6.3e-13
Shakes	Fluoxetine	97 (7.46%)	412 (8.54%)	0.208	39.3 (15.06)	42.4 (15.25)	1.19e-05
Shakes	Mirtazapine	59 (5.53%)	163 (7.41%)	0.0456	42.4 (14.40)	44.8 (14.85)	0.0193
Shakes	Paroxetine	43 (7.40%)	186 (9.53%)	0.116	43.1 (12.90)	47.7 (13.64)	1.09e-06
Shakes	Sertraline	167 (8.24%)	811 (10.87%)	0.00056	39.5 (14.31)	43.6 (14.41)	2.71e-17
Shakes	Venlafaxine	164 (9.99%)	633 (12.95%)	0.0015	41.4 (14.00)	45.7 (14.01)	6.69e-16
Suicide attempt	Amitriptyline	28 (4.84%)	70 (3.31%)	0.0811	42.3 (15.01)	47.6 (14.97)	0.000525
Suicide attempt	Citalopram	24 (2.52%)	112 (3.45%)	0.15	36.9 (12.37)	44.7 (13.98)	1.11e-10
Suicide attempt	Desvenlafaxine	25 (2.46%)	129 (4.08%)	0.0167	32.5 (11.36)	41.1 (14.27)	1.68e-13
Suicide attempt	Duloxetine	34 (4.43%)	95 (3.74%)	0.387	35.1 (12.82)	42.8 (13.99)	1.32e-09
Suicide attempt	Escitalopram	49 (3.02%)	239 (4.22%)	0.0286	32.5 (11.82)	40.0 (13.99)	4.23e-19
Suicide attempt	Fluoxetine	61 (4.69%)	286 (5.93%)	0.086	34.1 (13.99)	42.6 (15.19)	2.49e-24
Suicide attempt	Mirtazapine	33 (3.09%)	102 (4.63%)	0.0379	36.7 (13.07)	45.0 (14.81)	1.67e-10
Suicide attempt	Paroxetine	22 (3.79%)	83 (4.25%)	0.62	41.3 (11.98)	47.5 (13.65)	4.2e-06
Suicide attempt	Sertraline	67 (3.31%)	350 (4.69%)	0.00702	37.2 (13.66)	43.4 (14.43)	3.66e-18
Suicide attempt	Venlafaxine	81 (4.93%)	255 (5.22%)	0.651	39.4 (12.97)	45.5 (14.07)	8.85e-15
Suicide thoughts	Amitriptyline	66 (11.40%)	203 (9.58%)	0.197	42.5 (14.75)	48.0 (14.93)	9.17e-09
Suicide thoughts	Citalopram	90 (9.43%)	324 (9.99%)	0.612	39.6 (13.42)	45.0 (13.96)	8.75e-14
Suicide thoughts	Desvenlafaxine	115 (11.30%)	436 (13.79%)	0.0409	35.8 (13.25)	41.6 (14.26)	9.29e-19
Suicide thoughts	Duloxetine	96 (12.52%)	332 (13.08%)	0.683	38.3 (13.61)	43.1 (13.98)	4.43e-11
Suicide thoughts	Escitalopram	181 (11.15%)	683 (12.06%)	0.319	34.6 (12.67)	40.4 (14.01)	4.01e-30
Suicide thoughts	Fluoxetine	161 (12.38%)	674 (13.97%)	0.136	38.0 (14.96)	42.8 (15.20)	2.47e-17
Suicide thoughts	Mirtazapine	97 (9.09%)	275 (12.49%)	0.00407	39.4 (13.89)	45.3 (14.81)	3.26e-13
Suicide thoughts	Paroxetine	84 (14.46%)	234 (11.99%)	0.116	43.4 (13.41)	47.8 (13.58)	5.12e-08
Suicide thoughts	Sertraline	248 (12.24%)	940 (12.60%)	0.664	39.0 (14.13)	43.8 (14.40)	9.08e-27
Suicide thoughts	Venlafaxine	227 (13.82%)	651 (13.32%)	0.605	41.3 (13.57)	45.7 (14.06)	1.06e-18
Sweating	Amitriptyline	59 (10.19%)	173 (8.17%)	0.124	44.4 (14.16)	47.7 (15.05)	0.00116
Sweating	Citalopram	107 (11.22%)	326 (10.05%)	0.299	41.6 (12.94)	44.8 (14.08)	6.86e-06
Sweating	Desvenlafaxine	212 (20.83%)	594 (18.79%)	0.151	38.3 (12.72)	41.4 (14.55)	4.56e-08
Sweating	Duloxetine	150 (19.56%)	499 (19.66%)	0.949	39.8 (13.39)	43.1 (14.10)	8.77e-08
Sweating	Escitalopram	227 (13.99%)	690 (12.18%)	0.0533	38.4 (12.92)	39.9 (14.12)	0.00172
Sweating	Fluoxetine	149 (11.45%)	505 (10.47%)	0.308	40.5 (14.76)	42.3 (15.30)	0.00367
Sweating	Mirtazapine	98 (9.18%)	218 (9.90%)	0.514	42.6 (14.11)	44.9 (14.89)	0.0101
Sweating	Paroxetine	83 (14.29%)	213 (10.92%)	0.0266	44.5 (13.07)	47.6 (13.67)	0.000163
Sweating	Sertraline	301 (14.86%)	988 (13.24%)	0.0603	40.5 (13.65)	43.6 (14.53)	1.34e-12
Sweating	Venlafaxine	348 (21.19%)	1020 (20.87%)	0.782	42.8 (13.37)	45.8 (14.20)	2.74e-12
Trouble sleeping	Amitriptyline	55 (9.50%)	171 (8.07%)	0.273	44.2 (14.31)	47.7 (15.03)	0.000836
Trouble sleeping	Citalopram	124 (13.00%)	445 (13.72%)	0.566	41.9 (13.96)	44.9 (13.96)	1.9e-06
Trouble sleeping	Desvenlafaxine	186 (18.27%)	592 (18.72%)	0.748	38.7 (13.78)	41.3 (14.33)	4.81e-06
Trouble sleeping	Duloxetine	136 (17.73%)	455 (17.93%)	0.901	40.1 (13.73)	43.0 (14.04)	8.57e-06
Trouble sleeping	Escitalopram	257 (15.83%)	926 (16.35%)	0.621	36.8 (13.39)	40.3 (14.03)	4.66e-15
Trouble sleeping	Fluoxetine	187 (14.37%)	756 (15.67%)	0.25	39.6 (14.79)	42.6 (15.30)	5.64e-08
Trouble sleeping	Mirtazapine	100 (9.37%)	182 (8.27%)	0.292	44.2 (14.32)	44.7 (14.88)	0.589
Trouble sleeping	Paroxetine	96 (16.52%)	275 (14.10%)	0.146	44.9 (13.86)	47.6 (13.56)	0.000393
Trouble sleeping	Sertraline	353 (17.42%)	1322 (17.72%)	0.755	40.2 (14.21)	43.8 (14.42)	1.09e-20
Trouble sleeping	Venlafaxine	314 (19.12%)	957 (19.58%)	0.684	42.6 (13.81)	45.8 (14.07)	2.41e-13
Vomit	Amitriptyline	7 (1.21%)	45 (2.12%)	0.156	39.1 (12.82)	47.6 (15.00)	5.13e-05
Vomit	Citalopram	16 (1.68%)	65 (2.00%)	0.518	35.6 (11.60)	44.6 (13.99)	8.04e-09
Vomit	Desvenlafaxine	17 (1.67%)	129 (4.08%)	0.00027	34.6 (11.41)	41.0 (14.31)	9.69e-08
Vomit	Duloxetine	13 (1.69%)	123 (4.85%)	0.000118	33.2 (11.51)	42.9 (13.99)	3.73e-15
Vomit	Escitalopram	27 (1.66%)	152 (2.68%)	0.0193	33.1 (11.37)	39.9 (14.00)	9.75e-11
Vomit	Fluoxetine	20 (1.54%)	111 (2.30%)	0.0911	34.4 (12.10)	42.3 (15.27)	5.46e-09
Vomit	Mirtazapine	16 (1.50%)	50 (2.27%)	0.141	36.9 (13.11)	44.8 (14.82)	1.9e-05
Vomit	Paroxetine	7 (1.20%)	58 (2.97%)	0.018	39.5 (11.40)	47.5 (13.63)	3.16e-06
Vomit	Sertraline	41 (2.02%)	234 (3.14%)	0.0081	35.5 (12.58)	43.4 (14.44)	2.38e-19
Vomit	Venlafaxine	31 (1.89%)	205 (4.19%)	1.47e-05	37.9 (12.68)	45.4 (14.06)	5.68e-16
Weight gain	Amitriptyline	112 (19.34%)	542 (25.59%)	0.00188	46.3 (13.94)	47.8 (15.31)	0.0303
Weight gain	Citalopram	166 (17.40%)	795 (24.51%)	4.29e-06	43.8 (12.86)	44.7 (14.32)	0.107
Weight gain	Desvenlafaxine	209 (20.53%)	820 (25.93%)	0.000501	40.0 (13.40)	41.1 (14.53)	0.0319
Weight gain	Duloxetine	172 (22.43%)	695 (27.38%)	0.00622	42.2 (13.17)	42.5 (14.31)	0.539
Weight gain	Escitalopram	348 (21.44%)	1574 (27.79%)	3.12e-07	38.9 (12.79)	40.0 (14.38)	0.00416
Weight gain	Fluoxetine	220 (16.91%)	1147 (23.78%)	1.3e-07	41.5 (14.24)	42.3 (15.53)	0.112
Weight gain	Mirtazapine	342 (32.05%)	963 (43.75%)	1.51e-10	42.1 (13.78)	46.4 (15.25)	1.92e-16
Weight gain	Paroxetine	131 (22.55%)	519 (26.60%)	0.0495	46.5 (12.90)	47.5 (13.88)	0.106
Weight gain	Sertraline	411 (20.29%)	1932 (25.90%)	2.06e-07	42.4 (13.57)	43.4 (14.72)	0.00289
Weight gain	Venlafaxine	389 (23.69%)	1504 (30.78%)	4.4e-08	44.6 (13.20)	45.4 (14.42)	0.0466
Weight loss	Amitriptyline	7 (1.21%)	21 (0.99%)	0.647	43.5 (16.97)	47.5 (14.98)	0.17
Weight loss	Citalopram	9 (0.94%)	62 (1.91%)	0.0415	36.9 (13.06)	44.6 (13.98)	4.35e-06
Weight loss	Desvenlafaxine	26 (2.55%)	95 (3.00%)	0.456	35.7 (13.12)	41.0 (14.27)	6.1e-05
Weight loss	Duloxetine	22 (2.87%)	95 (3.74%)	0.251	36.1 (13.81)	42.7 (13.98)	6.76e-07
Weight loss	Escitalopram	35 (2.16%)	128 (2.26%)	0.804	35.1 (13.10)	39.8 (13.99)	1.76e-05
Weight loss	Fluoxetine	38 (2.92%)	172 (3.57%)	0.257	34.5 (13.79)	42.4 (15.24)	1.7e-13
Weight loss	Mirtazapine	12 (1.12%)	34 (1.54%)	0.339	41.3 (14.38)	44.7 (14.83)	0.118
Weight loss	Paroxetine	3 (0.52%)	36 (1.85%)	0.0224	42.1 (12.95)	47.3 (13.63)	0.0169
Weight loss	Sertraline	44 (2.17%)	207 (2.77%)	0.134	34.8 (12.96)	43.4 (14.42)	1.35e-20
Weight loss	Venlafaxine	34 (2.07%)	122 (2.50%)	0.328	38.7 (13.21)	45.3 (14.06)	5.97e-09
P-values were derived from two sample z-proportion and two sample t-tests for sex and age respectively.
