# Supplementary material for: Understanding genetic risk factors for common side effects of antidepressant medications
Source: Commun Med (Lond). 2021 Nov 9;1:45. doi: 10.1038/s43856-021-00046-8 (PMC9053224; doi:10.1038/s43856-021-00046-8)
Supplement: Supplementary file 4 — Supplementary Data 2 - Results of structural equation models [file 43856_2021_46_MOESM4_ESM.xlsx]

## Sheet: Sheet1
Supplementary Table S2. Results of the structural equation model fits
Side effect	Akaike information criterion (AIC)					LRT p-value comparing with full model
	Full model AIC	General model AIC	SNRI model AIC	SSRI model AIC	Best model AIC	General model Pvalue	SNRI model Pvalue	SSRI model Pvalue	Best model LRT	Full model RMSEA	General model RMSEA	SNRI model RMSEA	SSRI model RMSEA	Full model CFI	General modelCFI	SNRI model CFI	SSRI model CFI	Full model TLI	Common model TLI	SNRI model TLI	SSRI model TLI
No side effects	-83873.5	-83876.4	-83876.4	-83884.9	SSRI	0.108138	0.215423	1	GENERAL	0.010345	0.00911952	0.00935323	0.00835265	0.982337	0.979815	0.981315	0.986454	0.982337	0.979815	0.981315	0.986454
Other side effects	-76090.6	-76090.3	-76090.7	-76089.7	SNRI	0.0378833	0.0789002	0.074606	SNRI/SSRI	0.00455208	0.00557099	0.00522272	0.00525085	0.998603	0.996922	0.99762	0.997813	0.998603	0.996922	0.99762	0.997813
Suicide attempt	-84608.3	-84518.8	-84612.9	-84520.9	SNRI	3.26726e-19	0.374858	4.2454e-20	SNRI	0	0.0114271	0	0.0120449	1.01141	0.977974	1.01129	0.980422	1.01141	0.977974	1.01129	0.980422
Suicide thoughts	-70053.7	-70046.6	-70059.2	-69881.9	SNRI	0.00326895	0.484093	2.6551e-38	SNRI	0.00352355	0.00625353	0.00289231	0.0213297	0.999469	0.997541	0.999537	0.977113	0.999469	0.997541	0.999537	0.977113
Blurry vision	-85606.5	-85613.1	-85610.2	-85611.3	GENERAL	0.313667	0.278504	0.762695	GENERAL	0	0	0	0	1.06306	1.06253	1.06255	1.06379	1.06306	1.06253	1.06255	1.06379
Reduced sexual desire	-49868.3	-49832.5	-49851.8	-49865.8	FULL	1.79584e-08	7.21986e-05	0.036249	FULL	0.0117239	0.0135155	0.0124839	0.0114408	0.996833	0.99381	0.995352	0.996452	0.996833	0.99381	0.995352	0.996452
Runny nose	-93804	-93808.9	-93807.2	-93807.9	GENERAL	0.195901	0.241086	0.551402	GENERAL	0	0	0	0	1.63562	1.63198	1.63359	1.63666	1.63562	1.63198	1.63359	1.63666
Rashes	-94563.7	-94574.8	-94570.2	-94568.8	GENERAL	0.771683	0.624376	0.817293	GENERAL	0	0	0	0	2.18417	2.1932	2.18852	2.19013	2.18417	2.1932	2.18852	2.19013
Weight loss	-89019.1	-89029.5	-89024.1	-89032.9	SSRI	0.69547	0.423418	1	GENERAL	0	0	0	0	1.10645	1.10928	1.10652	1.11905	1.10645	1.10928	1.10652	1.11905
Weight gain	-52584.3	-52549.1	-52570.9	-52562.8	FULL	2.42738e-08	0.000283133	4.56385e-06	FULL	0.0111768	0.0131441	0.0117923	0.0129825	0.995848	0.991555	0.994019	0.993409	0.995848	0.991555	0.994019	0.993409
Fatigue	-66330.6	-66319.1	-66328.7	-66325.6	FULL	0.0005788	0.0358808	0.0118832	FULL	0.00902165	0.00974751	0.00888205	0.00945774	0.996421	0.993855	0.99551	0.995372	0.996421	0.993855	0.99551	0.995372
Agitation	-68293.3	-68279.7	-68294.1	-68285.4	SNRI	0.000248633	0.0997707	0.00301315	SNRI	0.00656576	0.0085587	0.00656644	0.00802578	0.996362	0.990908	0.995291	0.993604	0.996362	0.990908	0.995291	0.993604
Anxiety	-67223.3	-67207.7	-67223.9	-67210.3	SNRI	0.00010964	0.0944376	0.000284666	SNRI	0.00721169	0.00913116	0.00709497	0.00920179	0.994947	0.988086	0.99367	0.990321	0.994947	0.988086	0.99367	0.990321
Trouble sleeping	-63092.6	-63064.9	-63097.9	-63074	SNRI	6.40293e-07	0.446932	1.8148e-05	SNRI	0.00846662	0.011019	0.00740391	0.010771	0.996536	0.991372	0.996572	0.993405	0.996536	0.991372	0.996572	0.993405
Drowsiness	-62821.7	-62804.8	-62814.4	-62823.9	SSRI	6.32802e-05	0.00384875	0.283905	SSRI	0.0116061	0.0119296	0.0115187	0.0107949	0.993327	0.989632	0.991494	0.993208	0.993327	0.989632	0.991494	0.993208
Diarrhoea	-83781.5	-83772.8	-83783.5	-83777.9	SNRI	0.00179002	0.157508	0.0223286	SNRI	0	0	0	0	1.02893	1.02344	1.02795	1.02675	1.02893	1.02344	1.02795	1.02675
Constipation	-80834.5	-80824.6	-80835.9	-80837.1	SSRI	0.00108928	0.122609	0.33444	SNRI/SSRI	0	0	0	0	1.03591	1.0324	1.03519	1.03583	1.03591	1.0324	1.03519	1.03583
Vomit	-88358.2	-88350.5	-88345.8	-88362.6	SSRI	0.0025323	0.000440963	0.649458	SSRI	0	0	0	0	1.11738	1.10574	1.10452	1.11838	1.11738	1.10574	1.10452	1.11838
Nausea	-59922	-59900.3	-59916.5	-59921.8	FULL	8.36547e-06	0.00848816	0.102202	SSRI	0.00734169	0.00985748	0.00811664	0.00734546	0.997174	0.992507	0.995529	0.996671	0.997174	0.992507	0.995529	0.996671
Sweating	-65245.2	-65209.4	-65246.7	-65234	SNRI	1.86295e-08	0.134573	0.000656372	SNRI	0.000336606	0.00943989	0.002827	0.00600745	0.999993	0.992129	0.999379	0.99745	0.999993	0.992129	0.999379	0.99745
Dry mouth	-56653.8	-56604.8	-56654.1	-56636.1	SNRI	4.80811e-11	0.0856387	2.91972e-05	SNRI	0.00956265	0.0133469	0.0090233	0.0114148	0.996599	0.990256	0.996081	0.994298	0.996599	0.990256	0.996081	0.994298
Muscle pain	-87412	-87416.6	-87414.5	-87415.3	GENERAL	0.184062	0.187409	0.443755	GENERAL	0	0	0	0	1.06951	1.06816	1.06851	1.06964	1.06951	1.06816	1.06851	1.06964
Shakes	-72639.6	-72641.3	-72647.8	-72657.8	SSRI	0.0741671	0.872949	1	GENERAL	0.00971025	0.00877156	0.00809432	0.00643726	0.992216	0.990659	0.993	0.995975	0.992216	0.990659	0.993	0.995975
Dizziness	-62144.6	-62140.7	-62152.9	-62148.2	SNRI	0.0104761	0.879513	0.493413	SSRI/SNRI	0.00483715	0.00634387	0.00325921	0.00428554	0.998541	0.996309	0.999143	0.998652	0.998541	0.996309	0.999143	0.998652
Headaches	-66660	-66661.4	-66663	-66660.8	SSRI	0.0668602	0.221079	0.157453	GENERAL	0.0101872	0.00916766	0.00920884	0.00968591	0.995175	0.994254	0.994898	0.994869	0.995175	0.994254	0.994898	0.994869
