# Supplementary material for: Understanding genetic risk factors for common side effects of antidepressant medications
Source: Commun Med (Lond). 2021 Nov 9;1:45. doi: 10.1038/s43856-021-00046-8 (PMC9053224; doi:10.1038/s43856-021-00046-8)
Supplement: Supplementary file 5 — Supplementary Data 3 - Summary statistics for associations between depression PRS and antidepressant side effects [file 43856_2021_46_MOESM5_ESM.xlsx]

## Sheet: Sheet1
Supplementary Table S3. Association results between PRS for depression and patient reported side effects from antidepressant treatment
Side effect	Medication	PRS variant inclusion threshold	OR (95%C.I.)	P-value	% variance explained	N cases	N controls
Headaches	Sertraline	5e-08	1.02 (0.95-1.10)	0.572	0.01	1020	4699
		1e-05	1.03 (0.95-1.10)	0.506	0.01	1020	4699
		0.001	1.07 (1.00-1.16)	0.0656	0.11	1020	4699
		0.01	1.06 (0.98-1.14)	0.128	0.07	1020	4699
		0.05	1.04 (0.96-1.12)	0.323	0.03	1020	4699
		0.1	1.02 (0.95-1.10)	0.583	0.01	1020	4699
		0.5	1.01 (0.94-1.09)	0.834	0	1020	4699
		1	1.01 (0.94-1.09)	0.724	0.01	1020	4699
	Escitalopram	5e-08	0.96 (0.88-1.05)	0.392	0.03	712	3653
		1e-05	1.04 (0.95-1.14)	0.378	0.03	712	3653
		0.001	0.98 (0.89-1.06)	0.576	0.02	712	3653
		0.01	1.02 (0.94-1.11)	0.641	0.01	712	3653
		0.05	1.04 (0.96-1.14)	0.336	0.04	712	3653
		0.1	1.03 (0.95-1.13)	0.454	0.03	712	3653
		0.5	1.02 (0.94-1.12)	0.625	0.01	712	3653
		1	1.03 (0.94-1.12)	0.513	0.02	712	3653
	Venlafaxine	5e-08	0.97 (0.89-1.06)	0.465	0.03	794	3173
		1e-05	1.05 (0.96-1.15)	0.291	0.05	794	3173
		0.001	1.08 (0.98-1.18)	0.104	0.12	794	3173
		0.01	1.06 (0.97-1.16)	0.176	0.09	794	3173
		0.05	1.09 (1.00-1.19)	0.0573	0.16	794	3173
		0.1	1.07 (0.98-1.17)	0.141	0.1	794	3173
		0.5	1.08 (0.99-1.18)	0.102	0.12	794	3173
		1	1.07 (0.98-1.17)	0.122	0.11	794	3173
	Amitriptyline	5e-08	0.97 (0.83-1.13)	0.674	0.02	140	1517
		1e-05	1.01 (0.86-1.19)	0.899	0	140	1517
		0.001	0.99 (0.85-1.17)	0.951	0	140	1517
		0.01	1.00 (0.85-1.18)	0.965	0	140	1517
		0.05	1.04 (0.89-1.22)	0.631	0.03	140	1517
		0.1	1.04 (0.89-1.23)	0.602	0.03	140	1517
		0.5	0.97 (0.83-1.13)	0.688	0.02	140	1517
		1	0.96 (0.82-1.13)	0.617	0.03	140	1517
	Mirtazapine	5e-08	1.10 (0.96-1.27)	0.178	0.19	186	1801
		1e-05	1.09 (0.94-1.25)	0.256	0.13	186	1801
		0.001	1.10 (0.95-1.28)	0.19	0.18	186	1801
		0.01	1.12 (0.97-1.30)	0.116	0.26	186	1801
		0.05	1.07 (0.93-1.23)	0.359	0.09	186	1801
		0.1	1.08 (0.94-1.25)	0.287	0.12	186	1801
		0.5	1.05 (0.91-1.21)	0.526	0.04	186	1801
		1	1.05 (0.91-1.21)	0.522	0.04	186	1801
	Desvenlafaxine	5e-08	0.96 (0.87-1.07)	0.486	0.04	489	2035
		1e-05	0.99 (0.89-1.10)	0.873	0	489	2035
		0.001	1.03 (0.93-1.15)	0.52	0.03	489	2035
		0.01	1.07 (0.97-1.19)	0.181	0.12	489	2035
		0.05	1.06 (0.96-1.18)	0.23	0.09	489	2035
		0.1	1.07 (0.96-1.18)	0.221	0.11	489	2035
		0.5	1.03 (0.93-1.14)	0.537	0.03	489	2035
		1	1.04 (0.94-1.15)	0.482	0.04	489	2035
	Citalopram	5e-08	0.97 (0.86-1.10)	0.641	0.02	367	2218
		1e-05	1.00 (0.88-1.13)	0.958	0	367	2218
		0.001	0.95 (0.84-1.08)	0.478	0.04	367	2218
		0.01	1.03 (0.90-1.17)	0.668	0.01	367	2218
		0.05	1.02 (0.90-1.16)	0.762	0.01	367	2218
		0.1	1.03 (0.91-1.17)	0.648	0.02	367	2218
		0.5	1.03 (0.91-1.17)	0.654	0.02	367	2218
		1	1.03 (0.91-1.17)	0.656	0.02	367	2218
	Fluoxetine	5e-08	0.98 (0.89-1.08)	0.662	0.01	583	3087
		1e-05	0.98 (0.89-1.08)	0.654	0.01	583	3087
		0.001	1.05 (0.95-1.15)	0.339	0.04	583	3087
		0.01	1.05 (0.96-1.16)	0.288	0.05	583	3087
		0.05	1.12 (1.01-1.23)	0.0253	0.26	583	3087
		0.1	1.10 (1.00-1.21)	0.0506	0.19	583	3087
		0.5	1.11 (1.01-1.23)	0.0272	0.25	583	3087
		1	1.11 (1.01-1.22)	0.0331	0.24	583	3087
	Duloxetine	5e-08	0.89 (0.79-1.01)	0.0648	0.29	382	1613
		1e-05	0.95 (0.84-1.07)	0.433	0.05	382	1613
		0.001	1.07 (0.95-1.21)	0.263	0.11	382	1613
		0.01	1.03 (0.91-1.16)	0.668	0.02	382	1613
		0.05	1.09 (0.97-1.23)	0.133	0.19	382	1613
		0.1	1.10 (0.98-1.23)	0.117	0.21	382	1613
		0.5	1.12 (0.99-1.25)	0.0654	0.29	382	1613
		1	1.11 (0.99-1.25)	0.0767	0.27	382	1613
	Paroxetine	5e-08	0.94 (0.80-1.09)	0.414	0.08	236	1344
		1e-05	1.02 (0.88-1.19)	0.752	0.01	236	1344
		0.001	1.08 (0.92-1.26)	0.355	0.11	236	1344
		0.01	1.08 (0.92-1.26)	0.339	0.11	236	1344
		0.05	1.08 (0.92-1.26)	0.346	0.11	236	1344
		0.1	1.10 (0.94-1.29)	0.247	0.16	236	1344
		0.5	1.04 (0.89-1.21)	0.649	0.02	236	1344
		1	1.04 (0.89-1.22)	0.601	0.03	236	1344
Dizziness	Sertraline	5e-08	1.06 (0.98-1.14)	0.127	0.07	1020	4699
		1e-05	1.06 (0.99-1.14)	0.0937	0.09	1020	4699
		0.001	1.08 (1.01-1.16)	0.0358	0.13	1020	4699
		0.01	1.04 (0.97-1.12)	0.311	0.03	1020	4699
		0.05	1.05 (0.97-1.12)	0.229	0.04	1020	4699
		0.1	1.06 (0.99-1.14)	0.104	0.08	1020	4699
		0.5	1.06 (0.99-1.14)	0.105	0.08	1020	4699
		1	1.06 (0.99-1.14)	0.104	0.08	1020	4699
	Escitalopram	5e-08	1.04 (0.96-1.13)	0.335	0.03	712	3653
		1e-05	1.11 (1.02-1.21)	0.0145	0.24	712	3653
		0.001	1.08 (1.00-1.17)	0.0566	0.14	712	3653
		0.01	1.07 (0.98-1.16)	0.132	0.09	712	3653
		0.05	1.07 (0.98-1.16)	0.13	0.09	712	3653
		0.1	1.07 (0.99-1.16)	0.0997	0.1	712	3653
		0.5	1.09 (1.00-1.19)	0.0404	0.17	712	3653
		1	1.09 (1.00-1.18)	0.0444	0.16	712	3653
	Venlafaxine	5e-08	0.93 (0.86-1.01)	0.0746	0.13	794	3173
		1e-05	0.99 (0.91-1.07)	0.792	0	794	3173
		0.001	1.05 (0.97-1.14)	0.211	0.07	794	3173
		0.01	1.02 (0.94-1.10)	0.701	0.01	794	3173
		0.05	1.03 (0.95-1.12)	0.473	0.02	794	3173
		0.1	1.05 (0.97-1.13)	0.272	0.05	794	3173
		0.5	1.06 (0.98-1.15)	0.154	0.08	794	3173
		1	1.06 (0.98-1.15)	0.173	0.07	794	3173
	Amitriptyline	5e-08	1.05 (0.91-1.20)	0.501	0.05	140	1517
		1e-05	1.05 (0.91-1.21)	0.523	0.04	140	1517
		0.001	1.06 (0.92-1.22)	0.425	0.07	140	1517
		0.01	1.02 (0.89-1.18)	0.734	0.01	140	1517
		0.05	1.07 (0.93-1.24)	0.338	0.1	140	1517
		0.1	1.06 (0.92-1.22)	0.454	0.06	140	1517
		0.5	1.01 (0.88-1.16)	0.901	0	140	1517
		1	0.99 (0.86-1.14)	0.916	0	140	1517
	Mirtazapine	5e-08	1.01 (0.89-1.16)	0.837	0	186	1801
		1e-05	1.03 (0.90-1.18)	0.677	0.02	186	1801
		0.001	1.12 (0.98-1.29)	0.105	0.26	186	1801
		0.01	1.11 (0.97-1.28)	0.141	0.21	186	1801
		0.05	1.07 (0.93-1.23)	0.328	0.09	186	1801
		0.1	1.11 (0.97-1.27)	0.137	0.22	186	1801
		0.5	1.11 (0.96-1.27)	0.153	0.2	186	1801
		1	1.10 (0.96-1.27)	0.161	0.19	186	1801
	Desvenlafaxine	5e-08	0.94 (0.85-1.04)	0.241	0.09	489	2035
		1e-05	0.95 (0.86-1.05)	0.334	0.06	489	2035
		0.001	1.00 (0.90-1.10)	0.949	0	489	2035
		0.01	0.98 (0.89-1.09)	0.709	0.01	489	2035
		0.05	1.02 (0.92-1.13)	0.7	0.01	489	2035
		0.1	1.02 (0.93-1.13)	0.654	0.01	489	2035
		0.5	1.01 (0.91-1.11)	0.894	0	489	2035
		1	1.00 (0.90-1.10)	0.986	0	489	2035
	Citalopram	5e-08	0.90 (0.79-1.02)	0.104	0.21	367	2218
		1e-05	0.93 (0.82-1.06)	0.262	0.1	367	2218
		0.001	1.02 (0.90-1.16)	0.772	0.01	367	2218
		0.01	1.01 (0.88-1.15)	0.926	0	367	2218
		0.05	1.04 (0.91-1.18)	0.551	0.03	367	2218
		0.1	1.06 (0.93-1.20)	0.387	0.06	367	2218
		0.5	1.00 (0.88-1.14)	0.94	0	367	2218
		1	1.00 (0.88-1.14)	0.966	0	367	2218
	Fluoxetine	5e-08	0.97 (0.88-1.08)	0.626	0.01	583	3087
		1e-05	1.01 (0.91-1.12)	0.831	0	583	3087
		0.001	1.10 (1.00-1.22)	0.0579	0.2	583	3087
		0.01	1.17 (1.06-1.30)	0.00254	0.5	583	3087
		0.05	1.20 (1.08-1.33)	0.000526	0.65	583	3087
		0.1	1.21 (1.09-1.34)	0.000236	0.74	583	3087
		0.5	1.17 (1.05-1.29)	0.00363	0.46	583	3087
		1	1.16 (1.05-1.29)	0.00493	0.44	583	3087
	Duloxetine	5e-08	0.95 (0.84-1.07)	0.378	0.06	382	1613
		1e-05	1.00 (0.89-1.12)	0.984	0	382	1613
		0.001	1.06 (0.95-1.20)	0.296	0.09	382	1613
		0.01	1.07 (0.96-1.21)	0.226	0.12	382	1613
		0.05	1.02 (0.91-1.14)	0.702	0.01	382	1613
		0.1	1.03 (0.92-1.15)	0.595	0.02	382	1613
		0.5	1.05 (0.93-1.17)	0.437	0.05	382	1613
		1	1.04 (0.93-1.17)	0.462	0.04	382	1613
	Paroxetine	5e-08	1.06 (0.92-1.22)	0.443	0.07	236	1344
		1e-05	1.30 (1.12-1.50)	0.000463	1.44	236	1344
		0.001	1.18 (1.02-1.37)	0.0269	0.57	236	1344
		0.01	1.12 (0.96-1.30)	0.139	0.25	236	1344
		0.05	1.15 (0.99-1.34)	0.063	0.4	236	1344
		0.1	1.17 (1.01-1.36)	0.0423	0.48	236	1344
		0.5	1.08 (0.93-1.25)	0.322	0.11	236	1344
		1	1.07 (0.92-1.24)	0.37	0.09	236	1344
Shakes	Sertraline	5e-08	1.04 (0.95-1.13)	0.386	0.02	1020	4699
		1e-05	1.09 (0.99-1.19)	0.0675	0.12	1020	4699
		0.001	1.11 (1.02-1.21)	0.0183	0.21	1020	4699
		0.01	1.11 (1.01-1.21)	0.0252	0.18	1020	4699
		0.05	1.10 (1.01-1.20)	0.0276	0.18	1020	4699
		0.1	1.08 (0.99-1.18)	0.0881	0.1	1020	4699
		0.5	1.08 (0.99-1.18)	0.0948	0.1	1020	4699
		1	1.08 (0.99-1.18)	0.0959	0.1	1020	4699
	Escitalopram	5e-08	0.96 (0.86-1.08)	0.516	0.02	712	3653
		1e-05	1.00 (0.89-1.12)	0.99	0	712	3653
		0.001	1.01 (0.91-1.13)	0.793	0	712	3653
		0.01	1.07 (0.96-1.20)	0.215	0.08	712	3653
		0.05	1.07 (0.96-1.19)	0.23	0.08	712	3653
		0.1	1.08 (0.96-1.20)	0.197	0.09	712	3653
		0.5	1.04 (0.93-1.16)	0.497	0.02	712	3653
		1	1.04 (0.93-1.16)	0.493	0.02	712	3653
	Venlafaxine	5e-08	1.04 (0.95-1.15)	0.387	0.04	794	3173
		1e-05	1.07 (0.97-1.17)	0.2	0.09	794	3173
		0.001	1.12 (1.01-1.23)	0.0255	0.24	794	3173
		0.01	1.10 (0.99-1.21)	0.0645	0.17	794	3173
		0.05	1.09 (0.99-1.20)	0.086	0.15	794	3173
		0.1	1.10 (1.00-1.22)	0.049	0.19	794	3173
		0.5	1.13 (1.03-1.25)	0.0135	0.3	794	3173
		1	1.13 (1.03-1.25)	0.0136	0.3	794	3173
	Amitriptyline	5e-08	0.99 (0.82-1.19)	0.883	0	140	1517
		1e-05	1.03 (0.85-1.25)	0.749	0.02	140	1517
		0.001	1.09 (0.89-1.32)	0.411	0.1	140	1517
		0.01	1.16 (0.95-1.41)	0.145	0.33	140	1517
		0.05	1.11 (0.92-1.35)	0.274	0.19	140	1517
		0.1	1.08 (0.89-1.32)	0.417	0.1	140	1517
		0.5	1.09 (0.90-1.33)	0.356	0.13	140	1517
		1	1.09 (0.90-1.33)	0.358	0.13	140	1517
	Mirtazapine	5e-08	1.13 (0.95-1.35)	0.176	0.25	186	1801
		1e-05	1.10 (0.92-1.31)	0.304	0.14	186	1801
		0.001	1.03 (0.86-1.24)	0.731	0.02	186	1801
		0.01	1.01 (0.84-1.21)	0.94	0	186	1801
		0.05	0.99 (0.83-1.18)	0.908	0	186	1801
		0.1	1.06 (0.88-1.26)	0.557	0.05	186	1801
		0.5	1.09 (0.91-1.30)	0.366	0.11	186	1801
		1	1.09 (0.91-1.30)	0.356	0.12	186	1801
	Desvenlafaxine	5e-08	1.01 (0.89-1.14)	0.884	0	489	2035
		1e-05	1.03 (0.91-1.17)	0.611	0.02	489	2035
		0.001	1.12 (0.99-1.26)	0.084	0.24	489	2035
		0.01	1.13 (1.00-1.29)	0.0509	0.31	489	2035
		0.05	1.11 (0.98-1.26)	0.0921	0.23	489	2035
		0.1	1.10 (0.97-1.25)	0.128	0.19	489	2035
		0.5	1.09 (0.97-1.24)	0.16	0.16	489	2035
		1	1.09 (0.96-1.23)	0.192	0.14	489	2035
	Citalopram	5e-08	1.01 (0.85-1.19)	0.946	0	367	2218
		1e-05	0.97 (0.82-1.15)	0.76	0.01	367	2218
		0.001	1.06 (0.89-1.26)	0.499	0.05	367	2218
		0.01	1.07 (0.90-1.27)	0.439	0.07	367	2218
		0.05	1.09 (0.92-1.30)	0.304	0.12	367	2218
		0.1	1.10 (0.93-1.31)	0.273	0.13	367	2218
		0.5	1.08 (0.91-1.28)	0.4	0.08	367	2218
		1	1.08 (0.91-1.28)	0.366	0.09	367	2218
	Fluoxetine	5e-08	1.02 (0.91-1.15)	0.724	0.01	583	3087
		1e-05	1.02 (0.91-1.14)	0.747	0.01	583	3087
		0.001	1.04 (0.93-1.16)	0.524	0.02	583	3087
		0.01	1.08 (0.96-1.21)	0.189	0.11	583	3087
		0.05	1.10 (0.99-1.24)	0.0871	0.18	583	3087
		0.1	1.11 (0.99-1.25)	0.0661	0.21	583	3087
		0.5	1.10 (0.98-1.24)	0.0966	0.17	583	3087
		1	1.10 (0.98-1.24)	0.0981	0.17	583	3087
	Duloxetine	5e-08	0.98 (0.85-1.12)	0.736	0.01	382	1613
		1e-05	0.97 (0.84-1.12)	0.68	0.02	382	1613
		0.001	1.05 (0.91-1.21)	0.501	0.05	382	1613
		0.01	1.03 (0.90-1.19)	0.666	0.02	382	1613
		0.05	0.93 (0.81-1.07)	0.334	0.09	382	1613
		0.1	0.94 (0.82-1.07)	0.338	0.09	382	1613
		0.5	0.97 (0.84-1.11)	0.648	0.02	382	1613
		1	0.96 (0.84-1.10)	0.569	0.03	382	1613
	Paroxetine	5e-08	1.18 (0.99-1.40)	0.0613	0.48	236	1344
		1e-05	1.11 (0.93-1.31)	0.244	0.18	236	1344
		0.001	1.25 (1.05-1.49)	0.0104	0.9	236	1344
		0.01	1.19 (1.00-1.41)	0.0499	0.52	236	1344
		0.05	1.26 (1.06-1.51)	0.00887	0.93	236	1344
		0.1	1.27 (1.07-1.52)	0.0072	0.99	236	1344
		0.5	1.20 (1.01-1.42)	0.0417	0.56	236	1344
		1	1.18 (0.99-1.40)	0.0606	0.48	236	1344
Muscle pain	Sertraline	5e-08	1.17 (1.01-1.36)	0.0378	0.32	1020	4699
		1e-05	1.17 (1.00-1.36)	0.0482	0.29	1020	4699
		0.001	1.21 (1.04-1.41)	0.0153	0.44	1020	4699
		0.01	1.15 (0.99-1.34)	0.0767	0.23	1020	4699
		0.05	1.16 (0.99-1.35)	0.0582	0.26	1020	4699
		0.1	1.12 (0.96-1.30)	0.154	0.15	1020	4699
		0.5	1.14 (0.98-1.32)	0.0969	0.2	1020	4699
		1	1.13 (0.97-1.32)	0.106	0.19	1020	4699
	Escitalopram	5e-08	0.97 (0.81-1.16)	0.749	0.01	712	3653
		1e-05	0.96 (0.80-1.14)	0.616	0.03	712	3653
		0.001	0.95 (0.80-1.13)	0.56	0.03	712	3653
		0.01	0.95 (0.80-1.13)	0.587	0.03	712	3653
		0.05	0.94 (0.79-1.12)	0.468	0.05	712	3653
		0.1	0.95 (0.80-1.13)	0.554	0.04	712	3653
		0.5	0.96 (0.81-1.15)	0.654	0.02	712	3653
		1	0.96 (0.81-1.15)	0.671	0.02	712	3653
	Venlafaxine	5e-08	0.95 (0.81-1.12)	0.551	0.03	794	3173
		1e-05	1.01 (0.85-1.19)	0.939	0	794	3173
		0.001	1.21 (1.02-1.44)	0.0258	0.46	794	3173
		0.01	1.27 (1.08-1.51)	0.00474	0.74	794	3173
		0.05	1.27 (1.07-1.50)	0.00583	0.7	794	3173
		0.1	1.25 (1.06-1.48)	0.00918	0.63	794	3173
		0.5	1.28 (1.08-1.51)	0.00381	0.77	794	3173
		1	1.27 (1.08-1.50)	0.0049	0.73	794	3173
	Amitriptyline	5e-08	0.91 (0.69-1.20)	0.504	0.11	140	1517
		1e-05	0.89 (0.67-1.17)	0.396	0.18	140	1517
		0.001	0.99 (0.74-1.31)	0.92	0	140	1517
		0.01	1.10 (0.83-1.45)	0.518	0.1	140	1517
		0.05	1.10 (0.83-1.46)	0.512	0.11	140	1517
		0.1	1.10 (0.83-1.46)	0.504	0.11	140	1517
		0.5	1.09 (0.83-1.45)	0.525	0.1	140	1517
		1	1.08 (0.82-1.42)	0.602	0.07	140	1517
	Mirtazapine	5e-08	1.27 (1.02-1.59)	0.0365	0.81	186	1801
		1e-05	1.21 (0.95-1.52)	0.116	0.46	186	1801
		0.001	1.09 (0.86-1.37)	0.489	0.09	186	1801
		0.01	1.10 (0.87-1.39)	0.434	0.11	186	1801
		0.05	1.08 (0.86-1.36)	0.505	0.08	186	1801
		0.1	1.08 (0.85-1.35)	0.537	0.07	186	1801
		0.5	1.14 (0.91-1.44)	0.255	0.24	186	1801
		1	1.12 (0.89-1.41)	0.341	0.17	186	1801
	Desvenlafaxine	5e-08	0.84 (0.68-1.04)	0.118	0.38	489	2035
		1e-05	0.95 (0.77-1.18)	0.651	0.03	489	2035
		0.001	1.04 (0.84-1.28)	0.719	0.02	489	2035
		0.01	1.08 (0.87-1.34)	0.473	0.08	489	2035
		0.05	1.08 (0.87-1.34)	0.486	0.07	489	2035
		0.1	1.08 (0.88-1.34)	0.462	0.08	489	2035
		0.5	1.09 (0.88-1.34)	0.449	0.09	489	2035
		1	1.08 (0.87-1.34)	0.481	0.08	489	2035
	Citalopram	5e-08	1.12 (0.85-1.47)	0.416	0.15	367	2218
		1e-05	1.23 (0.93-1.62)	0.154	0.44	367	2218
		0.001	1.04 (0.79-1.38)	0.76	0.02	367	2218
		0.01	1.05 (0.80-1.39)	0.71	0.03	367	2218
		0.05	0.93 (0.70-1.23)	0.622	0.05	367	2218
		0.1	0.89 (0.67-1.17)	0.402	0.15	367	2218
		0.5	0.89 (0.67-1.18)	0.409	0.15	367	2218
		1	0.88 (0.66-1.16)	0.357	0.19	367	2218
	Fluoxetine	5e-08	1.22 (0.99-1.52)	0.068	0.45	583	3087
		1e-05	1.16 (0.93-1.43)	0.181	0.24	583	3087
		0.001	1.25 (1.01-1.54)	0.0393	0.58	583	3087
		0.01	1.33 (1.07-1.64)	0.00913	0.93	583	3087
		0.05	1.33 (1.08-1.64)	0.0083	0.95	583	3087
		0.1	1.25 (1.02-1.55)	0.0348	0.6	583	3087
		0.5	1.32 (1.07-1.64)	0.00978	0.91	583	3087
		1	1.33 (1.08-1.65)	0.00847	0.95	583	3087
	Duloxetine	5e-08	1.12 (0.92-1.36)	0.266	0.18	382	1613
		1e-05	1.06 (0.87-1.29)	0.591	0.04	382	1613
		0.001	1.09 (0.90-1.33)	0.373	0.12	382	1613
		0.01	1.05 (0.87-1.28)	0.601	0.04	382	1613
		0.05	1.04 (0.86-1.26)	0.671	0.03	382	1613
		0.1	1.04 (0.86-1.26)	0.659	0.03	382	1613
		0.5	1.00 (0.82-1.20)	0.969	0	382	1613
		1	0.99 (0.82-1.20)	0.913	0	382	1613
	Paroxetine	5e-08	0.92 (0.68-1.26)	0.617	0.08	236	1344
		1e-05	0.86 (0.64-1.16)	0.323	0.28	236	1344
		0.001	1.16 (0.85-1.58)	0.357	0.24	236	1344
		0.01	1.09 (0.80-1.49)	0.582	0.09	236	1344
		0.05	1.23 (0.90-1.69)	0.189	0.5	236	1344
		0.1	1.24 (0.90-1.70)	0.183	0.51	236	1344
		0.5	1.18 (0.87-1.60)	0.297	0.31	236	1344
		1	1.14 (0.84-1.56)	0.394	0.21	236	1344
Dry mouth	Sertraline	5e-08	1.06 (0.99-1.12)	0.0918	0.08	1020	4699
		1e-05	1.07 (1.00-1.14)	0.0365	0.12	1020	4699
		0.001	1.08 (1.01-1.15)	0.0171	0.16	1020	4699
		0.01	1.08 (1.01-1.15)	0.0188	0.15	1020	4699
		0.05	1.05 (0.99-1.12)	0.103	0.08	1020	4699
		0.1	1.07 (1.00-1.14)	0.0471	0.11	1020	4699
		0.5	1.04 (0.97-1.10)	0.272	0.04	1020	4699
		1	1.04 (0.97-1.11)	0.25	0.04	1020	4699
	Escitalopram	5e-08	1.00 (0.93-1.08)	0.977	0	712	3653
		1e-05	1.03 (0.95-1.11)	0.466	0.02	712	3653
		0.001	1.03 (0.95-1.11)	0.467	0.02	712	3653
		0.01	1.06 (0.99-1.14)	0.116	0.09	712	3653
		0.05	1.05 (0.98-1.14)	0.179	0.07	712	3653
		0.1	1.04 (0.97-1.13)	0.264	0.05	712	3653
		0.5	1.02 (0.94-1.10)	0.671	0.01	712	3653
		1	1.01 (0.94-1.09)	0.708	0.01	712	3653
	Venlafaxine	5e-08	1.03 (0.96-1.10)	0.457	0.02	794	3173
		1e-05	1.03 (0.96-1.11)	0.371	0.03	794	3173
		0.001	1.04 (0.97-1.12)	0.247	0.05	794	3173
		0.01	1.02 (0.95-1.10)	0.578	0.01	794	3173
		0.05	1.01 (0.94-1.09)	0.758	0.01	794	3173
		0.1	1.01 (0.94-1.08)	0.873	0	794	3173
		0.5	0.99 (0.92-1.06)	0.71	0.01	794	3173
		1	0.98 (0.91-1.05)	0.553	0.01	794	3173
	Amitriptyline	5e-08	1.06 (0.96-1.18)	0.248	0.12	140	1517
		1e-05	1.04 (0.93-1.15)	0.509	0.03	140	1517
		0.001	1.11 (1.00-1.23)	0.0608	0.31	140	1517
		0.01	1.13 (1.01-1.26)	0.0259	0.42	140	1517
		0.05	1.08 (0.97-1.20)	0.152	0.19	140	1517
		0.1	1.09 (0.98-1.21)	0.125	0.2	140	1517
		0.5	1.05 (0.95-1.17)	0.342	0.09	140	1517
		1	1.04 (0.94-1.16)	0.447	0.05	140	1517
	Mirtazapine	5e-08	1.01 (0.91-1.13)	0.854	0	186	1801
		1e-05	1.08 (0.97-1.20)	0.181	0.14	186	1801
		0.001	1.09 (0.98-1.23)	0.117	0.2	186	1801
		0.01	1.11 (0.99-1.24)	0.0813	0.24	186	1801
		0.05	1.07 (0.96-1.20)	0.222	0.12	186	1801
		0.1	1.06 (0.95-1.18)	0.328	0.08	186	1801
		0.5	1.04 (0.93-1.17)	0.441	0.05	186	1801
		1	1.03 (0.92-1.15)	0.564	0.03	186	1801
	Desvenlafaxine	5e-08	1.05 (0.95-1.15)	0.333	0.06	489	2035
		1e-05	1.07 (0.97-1.18)	0.159	0.12	489	2035
		0.001	1.08 (0.98-1.18)	0.127	0.15	489	2035
		0.01	1.08 (0.98-1.19)	0.12	0.15	489	2035
		0.05	1.08 (0.98-1.18)	0.125	0.15	489	2035
		0.1	1.06 (0.97-1.16)	0.221	0.1	489	2035
		0.5	1.05 (0.96-1.16)	0.268	0.07	489	2035
		1	1.05 (0.96-1.16)	0.286	0.07	489	2035
	Citalopram	5e-08	1.10 (0.99-1.21)	0.0713	0.2	367	2218
		1e-05	1.13 (1.02-1.25)	0.0196	0.34	367	2218
		0.001	1.12 (1.01-1.24)	0.028	0.3	367	2218
		0.01	1.12 (1.01-1.25)	0.0271	0.3	367	2218
		0.05	1.10 (0.99-1.22)	0.0782	0.2	367	2218
		0.1	1.12 (1.01-1.24)	0.034	0.29	367	2218
		0.5	1.05 (0.94-1.16)	0.386	0.05	367	2218
		1	1.04 (0.94-1.15)	0.467	0.04	367	2218
	Fluoxetine	5e-08	0.96 (0.88-1.04)	0.336	0.04	583	3087
		1e-05	0.99 (0.91-1.07)	0.791	0	583	3087
		0.001	1.02 (0.93-1.10)	0.714	0.01	583	3087
		0.01	1.05 (0.97-1.14)	0.227	0.06	583	3087
		0.05	1.03 (0.95-1.12)	0.427	0.03	583	3087
		0.1	1.04 (0.95-1.13)	0.394	0.04	583	3087
		0.5	1.01 (0.93-1.10)	0.756	0	583	3087
		1	1.01 (0.93-1.10)	0.848	0	583	3087
	Duloxetine	5e-08	0.98 (0.89-1.09)	0.763	0.01	382	1613
		1e-05	1.05 (0.95-1.17)	0.339	0.07	382	1613
		0.001	1.05 (0.94-1.16)	0.4	0.06	382	1613
		0.01	1.11 (1.00-1.23)	0.0485	0.3	382	1613
		0.05	1.08 (0.97-1.19)	0.159	0.15	382	1613
		0.1	1.07 (0.97-1.18)	0.191	0.13	382	1613
		0.5	1.05 (0.95-1.16)	0.34	0.07	382	1613
		1	1.06 (0.96-1.17)	0.286	0.09	382	1613
	Paroxetine	5e-08	1.01 (0.90-1.15)	0.831	0.01	236	1344
		1e-05	1.15 (1.02-1.30)	0.0216	0.52	236	1344
		0.001	1.08 (0.96-1.23)	0.2	0.16	236	1344
		0.01	1.02 (0.90-1.15)	0.768	0.01	236	1344
		0.05	1.04 (0.92-1.18)	0.506	0.04	236	1344
		0.1	1.07 (0.94-1.21)	0.321	0.1	236	1344
		0.5	1.00 (0.88-1.13)	0.94	0	236	1344
		1	0.98 (0.87-1.11)	0.807	0.01	236	1344
Sweating	Sertraline	5e-08	1.04 (0.96-1.12)	0.307	0.03	1020	4699
		1e-05	1.10 (1.02-1.19)	0.0194	0.18	1020	4699
		0.001	1.03 (0.95-1.12)	0.439	0.02	1020	4699
		0.01	1.05 (0.97-1.14)	0.191	0.06	1020	4699
		0.05	1.01 (0.94-1.10)	0.755	0.01	1020	4699
		0.1	1.01 (0.93-1.09)	0.881	0	1020	4699
		0.5	0.99 (0.92-1.07)	0.853	0	1020	4699
		1	0.99 (0.92-1.07)	0.878	0	1020	4699
	Escitalopram	5e-08	1.00 (0.92-1.10)	0.969	0	712	3653
		1e-05	1.02 (0.93-1.12)	0.648	0.01	712	3653
		0.001	1.03 (0.94-1.12)	0.539	0.02	712	3653
		0.01	1.02 (0.94-1.12)	0.611	0.02	712	3653
		0.05	1.03 (0.94-1.12)	0.59	0.02	712	3653
		0.1	1.03 (0.94-1.13)	0.495	0.03	712	3653
		0.5	1.01 (0.92-1.11)	0.816	0.01	712	3653
		1	1.02 (0.93-1.12)	0.697	0.01	712	3653
	Venlafaxine	5e-08	1.05 (0.97-1.13)	0.229	0.06	794	3173
		1e-05	1.09 (1.00-1.18)	0.0378	0.17	794	3173
		0.001	1.11 (1.02-1.20)	0.0129	0.25	794	3173
		0.01	1.07 (0.99-1.15)	0.111	0.1	794	3173
		0.05	1.06 (0.98-1.14)	0.155	0.08	794	3173
		0.1	1.03 (0.95-1.11)	0.445	0.02	794	3173
		0.5	1.05 (0.97-1.13)	0.266	0.05	794	3173
		1	1.04 (0.96-1.13)	0.286	0.05	794	3173
	Amitriptyline	5e-08	1.03 (0.87-1.23)	0.708	0.02	140	1517
		1e-05	1.06 (0.88-1.27)	0.534	0.05	140	1517
		0.001	1.20 (1.00-1.44)	0.0497	0.55	140	1517
		0.01	1.15 (0.96-1.38)	0.121	0.34	140	1517
		0.05	1.20 (1.00-1.43)	0.0488	0.55	140	1517
		0.1	1.23 (1.02-1.47)	0.0272	0.7	140	1517
		0.5	1.16 (0.97-1.38)	0.111	0.36	140	1517
		1	1.15 (0.96-1.37)	0.133	0.32	140	1517
	Mirtazapine	5e-08	0.97 (0.83-1.12)	0.645	0.02	186	1801
		1e-05	1.14 (0.97-1.32)	0.106	0.29	186	1801
		0.001	1.19 (1.02-1.39)	0.0305	0.52	186	1801
		0.01	1.16 (0.99-1.36)	0.0604	0.39	186	1801
		0.05	1.01 (0.86-1.17)	0.928	0	186	1801
		0.1	1.03 (0.88-1.20)	0.714	0.02	186	1801
		0.5	1.03 (0.89-1.21)	0.667	0.02	186	1801
		1	1.03 (0.89-1.21)	0.662	0.02	186	1801
	Desvenlafaxine	5e-08	1.05 (0.95-1.16)	0.313	0.08	489	2035
		1e-05	1.07 (0.97-1.18)	0.205	0.12	489	2035
		0.001	1.08 (0.98-1.19)	0.135	0.15	489	2035
		0.01	1.03 (0.94-1.14)	0.512	0.04	489	2035
		0.05	1.04 (0.94-1.15)	0.431	0.05	489	2035
		0.1	1.03 (0.94-1.14)	0.502	0.04	489	2035
		0.5	1.03 (0.93-1.13)	0.602	0.03	489	2035
		1	1.03 (0.93-1.13)	0.622	0.03	489	2035
	Citalopram	5e-08	1.09 (0.96-1.24)	0.199	0.14	367	2218
		1e-05	1.12 (0.98-1.29)	0.0852	0.25	367	2218
		0.001	1.17 (1.03-1.34)	0.0192	0.45	367	2218
		0.01	1.20 (1.04-1.37)	0.00981	0.55	367	2218
		0.05	1.17 (1.03-1.34)	0.0198	0.45	367	2218
		0.1	1.16 (1.01-1.33)	0.0296	0.39	367	2218
		0.5	1.10 (0.96-1.26)	0.154	0.17	367	2218
		1	1.11 (0.97-1.26)	0.143	0.18	367	2218
	Fluoxetine	5e-08	1.04 (0.93-1.16)	0.48	0.03	583	3087
		1e-05	1.07 (0.96-1.19)	0.196	0.1	583	3087
		0.001	1.06 (0.95-1.18)	0.285	0.07	583	3087
		0.01	1.04 (0.94-1.16)	0.461	0.03	583	3087
		0.05	1.04 (0.94-1.16)	0.437	0.03	583	3087
		0.1	1.05 (0.95-1.17)	0.329	0.06	583	3087
		0.5	1.05 (0.94-1.16)	0.406	0.04	583	3087
		1	1.04 (0.94-1.16)	0.43	0.04	583	3087
	Duloxetine	5e-08	0.99 (0.89-1.11)	0.918	0	382	1613
		1e-05	1.03 (0.92-1.15)	0.638	0.02	382	1613
		0.001	1.00 (0.89-1.12)	0.984	0	382	1613
		0.01	1.03 (0.92-1.16)	0.563	0.03	382	1613
		0.05	1.00 (0.90-1.12)	0.971	0	382	1613
		0.1	1.00 (0.90-1.11)	0.997	0	382	1613
		0.5	0.99 (0.89-1.11)	0.879	0	382	1613
		1	1.00 (0.90-1.11)	0.988	0	382	1613
	Paroxetine	5e-08	0.99 (0.84-1.15)	0.87	0	236	1344
		1e-05	1.17 (1.00-1.36)	0.0504	0.48	236	1344
		0.001	1.23 (1.05-1.44)	0.0113	0.8	236	1344
		0.01	1.12 (0.96-1.32)	0.145	0.27	236	1344
		0.05	1.16 (0.98-1.35)	0.0762	0.39	236	1344
		0.1	1.14 (0.97-1.34)	0.111	0.32	236	1344
		0.5	1.05 (0.90-1.22)	0.558	0.04	236	1344
		1	1.04 (0.89-1.22)	0.599	0.03	236	1344
Nausea	Sertraline	5e-08	1.05 (0.98-1.12)	0.151	0.06	1020	4699
		1e-05	1.07 (1.00-1.15)	0.0411	0.12	1020	4699
		0.001	1.06 (0.99-1.13)	0.0805	0.09	1020	4699
		0.01	1.07 (1.00-1.15)	0.0392	0.12	1020	4699
		0.05	1.07 (1.00-1.14)	0.0548	0.11	1020	4699
		0.1	1.08 (1.01-1.15)	0.0229	0.15	1020	4699
		0.5	1.04 (0.98-1.12)	0.196	0.05	1020	4699
		1	1.05 (0.98-1.12)	0.17	0.06	1020	4699
	Escitalopram	5e-08	1.07 (0.99-1.16)	0.0872	0.11	712	3653
		1e-05	1.08 (1.00-1.17)	0.048	0.15	712	3653
		0.001	1.07 (1.00-1.16)	0.0659	0.13	712	3653
		0.01	1.06 (0.99-1.15)	0.113	0.1	712	3653
		0.05	1.05 (0.97-1.13)	0.258	0.05	712	3653
		0.1	1.05 (0.97-1.13)	0.25	0.05	712	3653
		0.5	1.03 (0.96-1.12)	0.4	0.03	712	3653
		1	1.03 (0.95-1.12)	0.441	0.02	712	3653
	Venlafaxine	5e-08	0.97 (0.89-1.05)	0.452	0.02	794	3173
		1e-05	1.05 (0.97-1.14)	0.216	0.07	794	3173
		0.001	1.07 (0.99-1.16)	0.0997	0.12	794	3173
		0.01	1.05 (0.97-1.14)	0.244	0.06	794	3173
		0.05	1.06 (0.98-1.15)	0.154	0.08	794	3173
		0.1	1.07 (0.99-1.16)	0.0953	0.12	794	3173
		0.5	1.09 (1.00-1.18)	0.0435	0.16	794	3173
		1	1.08 (1.00-1.18)	0.0517	0.16	794	3173
	Amitriptyline	5e-08	0.97 (0.83-1.13)	0.674	0.02	140	1517
		1e-05	1.03 (0.88-1.21)	0.732	0.02	140	1517
		0.001	1.02 (0.87-1.20)	0.787	0.01	140	1517
		0.01	1.09 (0.92-1.28)	0.318	0.13	140	1517
		0.05	1.08 (0.92-1.28)	0.331	0.12	140	1517
		0.1	1.17 (1.00-1.38)	0.0568	0.46	140	1517
		0.5	1.16 (0.99-1.37)	0.0642	0.44	140	1517
		1	1.15 (0.98-1.35)	0.0881	0.37	140	1517
	Mirtazapine	5e-08	0.98 (0.85-1.13)	0.769	0.01	186	1801
		1e-05	1.06 (0.92-1.22)	0.411	0.07	186	1801
		0.001	1.12 (0.97-1.29)	0.132	0.23	186	1801
		0.01	1.11 (0.96-1.28)	0.155	0.21	186	1801
		0.05	1.05 (0.91-1.21)	0.515	0.04	186	1801
		0.1	1.08 (0.94-1.25)	0.263	0.13	186	1801
		0.5	1.06 (0.92-1.23)	0.394	0.07	186	1801
		1	1.06 (0.92-1.23)	0.395	0.07	186	1801
	Desvenlafaxine	5e-08	1.02 (0.93-1.13)	0.647	0.01	489	2035
		1e-05	1.08 (0.98-1.19)	0.139	0.14	489	2035
		0.001	1.11 (1.01-1.22)	0.0381	0.26	489	2035
		0.01	1.08 (0.98-1.20)	0.113	0.15	489	2035
		0.05	1.07 (0.97-1.17)	0.197	0.1	489	2035
		0.1	1.07 (0.97-1.18)	0.155	0.13	489	2035
		0.5	1.05 (0.96-1.16)	0.301	0.06	489	2035
		1	1.05 (0.96-1.16)	0.286	0.06	489	2035
	Citalopram	5e-08	0.97 (0.87-1.09)	0.605	0.01	367	2218
		1e-05	1.00 (0.89-1.12)	0.994	0	367	2218
		0.001	1.09 (0.97-1.23)	0.136	0.16	367	2218
		0.01	1.10 (0.97-1.23)	0.128	0.17	367	2218
		0.05	1.08 (0.96-1.21)	0.191	0.13	367	2218
		0.1	1.11 (0.99-1.24)	0.0863	0.21	367	2218
		0.5	1.09 (0.97-1.22)	0.151	0.14	367	2218
		1	1.08 (0.97-1.22)	0.167	0.14	367	2218
	Fluoxetine	5e-08	1.01 (0.93-1.11)	0.754	0.01	583	3087
		1e-05	1.04 (0.95-1.14)	0.437	0.04	583	3087
		0.001	1.05 (0.96-1.15)	0.274	0.06	583	3087
		0.01	1.07 (0.98-1.17)	0.139	0.11	583	3087
		0.05	1.09 (1.00-1.19)	0.0622	0.17	583	3087
		0.1	1.09 (0.99-1.19)	0.0725	0.16	583	3087
		0.5	1.07 (0.98-1.17)	0.158	0.1	583	3087
		1	1.06 (0.97-1.17)	0.174	0.1	583	3087
	Duloxetine	5e-08	0.98 (0.87-1.10)	0.732	0.01	382	1613
		1e-05	1.03 (0.92-1.16)	0.577	0.03	382	1613
		0.001	1.10 (0.98-1.23)	0.111	0.21	382	1613
		0.01	1.18 (1.05-1.32)	0.00457	0.65	382	1613
		0.05	1.14 (1.02-1.28)	0.0171	0.46	382	1613
		0.1	1.17 (1.04-1.30)	0.00671	0.59	382	1613
		0.5	1.17 (1.05-1.31)	0.00527	0.63	382	1613
		1	1.17 (1.05-1.30)	0.00568	0.62	382	1613
	Paroxetine	5e-08	1.00 (0.87-1.16)	0.965	0	236	1344
		1e-05	1.06 (0.92-1.22)	0.396	0.08	236	1344
		0.001	1.14 (0.99-1.32)	0.0702	0.37	236	1344
		0.01	1.15 (1.00-1.32)	0.0579	0.41	236	1344
		0.05	1.17 (1.01-1.35)	0.0357	0.5	236	1344
		0.1	1.18 (1.02-1.36)	0.0277	0.55	236	1344
		0.5	1.13 (0.98-1.31)	0.082	0.34	236	1344
		1	1.13 (0.98-1.30)	0.0842	0.34	236	1344
Vomit	Sertraline	5e-08	1.05 (0.90-1.24)	0.52	0.04	1020	4699
		1e-05	1.13 (0.96-1.34)	0.138	0.19	1020	4699
		0.001	1.18 (1.00-1.39)	0.0532	0.32	1020	4699
		0.01	1.24 (1.05-1.47)	0.0108	0.55	1020	4699
		0.05	1.17 (0.99-1.38)	0.0591	0.3	1020	4699
		0.1	1.19 (1.01-1.40)	0.0384	0.36	1020	4699
		0.5	1.11 (0.94-1.30)	0.23	0.12	1020	4699
		1	1.10 (0.93-1.29)	0.278	0.1	1020	4699
	Escitalopram	5e-08	1.10 (0.90-1.35)	0.352	0.11	712	3653
		1e-05	1.04 (0.85-1.28)	0.706	0.02	712	3653
		0.001	0.92 (0.76-1.13)	0.445	0.07	712	3653
		0.01	0.90 (0.73-1.11)	0.319	0.12	712	3653
		0.05	0.91 (0.74-1.12)	0.363	0.1	712	3653
		0.1	0.92 (0.75-1.13)	0.428	0.08	712	3653
		0.5	0.92 (0.75-1.13)	0.429	0.08	712	3653
		1	0.92 (0.75-1.12)	0.398	0.09	712	3653
	Venlafaxine	5e-08	1.04 (0.87-1.23)	0.689	0.02	794	3173
		1e-05	1.10 (0.93-1.31)	0.273	0.12	794	3173
		0.001	1.13 (0.95-1.35)	0.177	0.18	794	3173
		0.01	1.17 (0.98-1.40)	0.0785	0.31	794	3173
		0.05	1.16 (0.98-1.38)	0.0929	0.28	794	3173
		0.1	1.13 (0.95-1.34)	0.171	0.19	794	3173
		0.5	1.17 (0.98-1.39)	0.0781	0.31	794	3173
		1	1.16 (0.98-1.38)	0.0933	0.28	794	3173
	Amitriptyline	5e-08	1.07 (0.76-1.51)	0.682	0.07	140	1517
		1e-05	1.10 (0.77-1.56)	0.599	0.11	140	1517
		0.001	1.00 (0.70-1.44)	0.985	0	140	1517
		0.01	0.89 (0.62-1.27)	0.516	0.16	140	1517
		0.05	0.89 (0.62-1.27)	0.519	0.16	140	1517
		0.1	0.93 (0.65-1.32)	0.679	0.07	140	1517
		0.5	0.94 (0.66-1.35)	0.74	0.05	140	1517
		1	0.94 (0.65-1.34)	0.714	0.05	140	1517
	Mirtazapine	5e-08	1.28 (0.93-1.77)	0.132	0.71	186	1801
		1e-05	1.46 (1.04-2.04)	0.029	1.53	186	1801
		0.001	1.36 (0.98-1.91)	0.0686	1.04	186	1801
		0.01	1.32 (0.94-1.86)	0.114	0.78	186	1801
		0.05	1.23 (0.89-1.70)	0.219	0.47	186	1801
		0.1	1.27 (0.91-1.77)	0.154	0.64	186	1801
		0.5	1.28 (0.92-1.79)	0.145	0.67	186	1801
		1	1.31 (0.94-1.84)	0.109	0.81	186	1801
	Desvenlafaxine	5e-08	1.14 (0.91-1.44)	0.245	0.23	489	2035
		1e-05	1.16 (0.92-1.45)	0.22	0.26	489	2035
		0.001	1.05 (0.84-1.32)	0.669	0.03	489	2035
		0.01	1.23 (0.97-1.55)	0.0852	0.51	489	2035
		0.05	1.22 (0.97-1.54)	0.083	0.52	489	2035
		0.1	1.17 (0.94-1.47)	0.164	0.34	489	2035
		0.5	1.12 (0.89-1.41)	0.32	0.17	489	2035
		1	1.11 (0.89-1.40)	0.355	0.15	489	2035
	Citalopram	5e-08	1.11 (0.81-1.52)	0.504	0.12	367	2218
		1e-05	1.05 (0.76-1.43)	0.781	0.02	367	2218
		0.001	1.12 (0.82-1.53)	0.473	0.14	367	2218
		0.01	1.16 (0.84-1.59)	0.368	0.22	367	2218
		0.05	1.11 (0.82-1.52)	0.495	0.13	367	2218
		0.1	1.12 (0.82-1.53)	0.492	0.13	367	2218
		0.5	1.08 (0.79-1.48)	0.64	0.06	367	2218
		1	1.06 (0.78-1.45)	0.708	0.04	367	2218
	Fluoxetine	5e-08	1.03 (0.82-1.30)	0.795	0.01	583	3087
		1e-05	1.14 (0.90-1.44)	0.268	0.2	583	3087
		0.001	1.01 (0.81-1.28)	0.906	0	583	3087
		0.01	1.01 (0.80-1.28)	0.916	0	583	3087
		0.05	0.99 (0.79-1.25)	0.965	0	583	3087
		0.1	0.99 (0.79-1.24)	0.904	0	583	3087
		0.5	1.07 (0.85-1.35)	0.553	0.06	583	3087
		1	1.06 (0.84-1.33)	0.64	0.04	583	3087
	Duloxetine	5e-08	1.20 (0.95-1.51)	0.129	0.42	382	1613
		1e-05	1.12 (0.89-1.41)	0.346	0.16	382	1613
		0.001	1.19 (0.95-1.49)	0.14	0.4	382	1613
		0.01	1.19 (0.95-1.48)	0.135	0.41	382	1613
		0.05	1.13 (0.90-1.41)	0.285	0.21	382	1613
		0.1	1.16 (0.93-1.45)	0.188	0.32	382	1613
		0.5	1.18 (0.95-1.47)	0.135	0.41	382	1613
		1	1.18 (0.95-1.47)	0.134	0.41	382	1613
	Paroxetine	5e-08	1.04 (0.75-1.44)	0.821	0.01	236	1344
		1e-05	0.94 (0.69-1.29)	0.712	0.04	236	1344
		0.001	1.04 (0.75-1.44)	0.823	0.01	236	1344
		0.01	1.08 (0.77-1.50)	0.665	0.06	236	1344
		0.05	1.24 (0.89-1.72)	0.21	0.49	236	1344
		0.1	1.17 (0.84-1.62)	0.353	0.27	236	1344
		0.5	1.09 (0.79-1.51)	0.589	0.09	236	1344
		1	1.11 (0.81-1.54)	0.512	0.13	236	1344
Constipation	Sertraline	5e-08	1.11 (0.99-1.24)	0.0725	0.16	1020	4699
		1e-05	1.15 (1.03-1.28)	0.0169	0.28	1020	4699
		0.001	1.19 (1.06-1.33)	0.00248	0.45	1020	4699
		0.01	1.18 (1.05-1.32)	0.00464	0.39	1020	4699
		0.05	1.26 (1.12-1.40)	7.27e-05	0.77	1020	4699
		0.1	1.22 (1.09-1.36)	0.000631	0.58	1020	4699
		0.5	1.16 (1.04-1.30)	0.00816	0.34	1020	4699
		1	1.16 (1.03-1.29)	0.0105	0.32	1020	4699
	Escitalopram	5e-08	0.97 (0.85-1.11)	0.636	0.01	712	3653
		1e-05	1.08 (0.95-1.23)	0.257	0.09	712	3653
		0.001	1.08 (0.95-1.23)	0.263	0.08	712	3653
		0.01	1.08 (0.95-1.24)	0.238	0.09	712	3653
		0.05	1.14 (0.99-1.30)	0.0606	0.24	712	3653
		0.1	1.16 (1.02-1.33)	0.0292	0.32	712	3653
		0.5	1.12 (0.98-1.28)	0.0908	0.19	712	3653
		1	1.12 (0.98-1.28)	0.088	0.2	712	3653
	Venlafaxine	5e-08	0.99 (0.89-1.11)	0.911	0.01	794	3173
		1e-05	1.04 (0.93-1.16)	0.487	0.03	794	3173
		0.001	1.08 (0.97-1.22)	0.16	0.11	794	3173
		0.01	1.14 (1.02-1.27)	0.0253	0.3	794	3173
		0.05	1.21 (1.08-1.35)	0.00103	0.62	794	3173
		0.1	1.24 (1.11-1.39)	0.000186	0.81	794	3173
		0.5	1.21 (1.08-1.35)	0.00102	0.63	794	3173
		1	1.21 (1.08-1.35)	0.00115	0.6	794	3173
	Amitriptyline	5e-08	1.31 (1.11-1.54)	0.00103	1.4	140	1517
		1e-05	1.32 (1.11-1.56)	0.00144	1.33	140	1517
		0.001	1.29 (1.09-1.53)	0.00291	1.15	140	1517
		0.01	1.23 (1.04-1.45)	0.0142	0.78	140	1517
		0.05	1.11 (0.94-1.32)	0.208	0.2	140	1517
		0.1	1.17 (0.99-1.38)	0.0675	0.43	140	1517
		0.5	1.10 (0.94-1.30)	0.239	0.18	140	1517
		1	1.09 (0.92-1.29)	0.306	0.13	140	1517
	Mirtazapine	5e-08	1.26 (1.06-1.52)	0.0109	0.89	186	1801
		1e-05	1.24 (1.03-1.50)	0.0216	0.74	186	1801
		0.001	1.19 (0.99-1.43)	0.0642	0.47	186	1801
		0.01	1.14 (0.95-1.37)	0.173	0.26	186	1801
		0.05	1.07 (0.89-1.28)	0.471	0.07	186	1801
		0.1	1.03 (0.85-1.23)	0.774	0.01	186	1801
		0.5	0.99 (0.82-1.19)	0.908	0	186	1801
		1	1.00 (0.83-1.20)	0.96	0	186	1801
	Desvenlafaxine	5e-08	1.16 (1.00-1.34)	0.0578	0.35	489	2035
		1e-05	1.28 (1.09-1.49)	0.00178	0.97	489	2035
		0.001	1.08 (0.93-1.25)	0.322	0.1	489	2035
		0.01	1.04 (0.89-1.21)	0.612	0.03	489	2035
		0.05	1.01 (0.87-1.17)	0.91	0	489	2035
		0.1	1.02 (0.88-1.18)	0.773	0.01	489	2035
		0.5	1.02 (0.88-1.18)	0.812	0.01	489	2035
		1	1.02 (0.88-1.18)	0.824	0.01	489	2035
	Citalopram	5e-08	1.11 (0.94-1.33)	0.225	0.17	367	2218
		1e-05	1.14 (0.95-1.36)	0.147	0.25	367	2218
		0.001	1.02 (0.86-1.22)	0.81	0	367	2218
		0.01	1.02 (0.85-1.23)	0.79	0.01	367	2218
		0.05	1.01 (0.84-1.21)	0.938	0	367	2218
		0.1	1.01 (0.84-1.21)	0.932	0	367	2218
		0.5	0.94 (0.79-1.12)	0.501	0.05	367	2218
		1	0.95 (0.79-1.13)	0.556	0.04	367	2218
	Fluoxetine	5e-08	1.14 (0.98-1.33)	0.0811	0.25	583	3087
		1e-05	1.15 (0.99-1.33)	0.0683	0.28	583	3087
		0.001	1.17 (1.01-1.35)	0.0397	0.35	583	3087
		0.01	1.10 (0.95-1.28)	0.214	0.13	583	3087
		0.05	1.17 (1.01-1.36)	0.0371	0.36	583	3087
		0.1	1.17 (1.01-1.36)	0.037	0.36	583	3087
		0.5	1.10 (0.95-1.28)	0.205	0.13	583	3087
		1	1.10 (0.94-1.27)	0.227	0.12	583	3087
	Duloxetine	5e-08	1.10 (0.95-1.28)	0.206	0.17	382	1613
		1e-05	1.15 (0.99-1.33)	0.0701	0.35	382	1613
		0.001	1.09 (0.94-1.27)	0.243	0.14	382	1613
		0.01	1.10 (0.95-1.27)	0.212	0.16	382	1613
		0.05	1.11 (0.96-1.28)	0.152	0.22	382	1613
		0.1	1.07 (0.92-1.23)	0.382	0.08	382	1613
		0.5	1.06 (0.91-1.22)	0.465	0.06	382	1613
		1	1.07 (0.92-1.23)	0.372	0.08	382	1613
	Paroxetine	5e-08	0.91 (0.76-1.10)	0.348	0.13	236	1344
		1e-05	1.04 (0.86-1.25)	0.681	0.03	236	1344
		0.001	1.07 (0.89-1.29)	0.468	0.08	236	1344
		0.01	1.03 (0.85-1.24)	0.765	0.02	236	1344
		0.05	1.13 (0.93-1.37)	0.215	0.23	236	1344
		0.1	1.13 (0.93-1.37)	0.214	0.24	236	1344
		0.5	1.08 (0.89-1.30)	0.446	0.09	236	1344
		1	1.09 (0.90-1.31)	0.394	0.11	236	1344
Diarrhoea	Sertraline	5e-08	0.97 (0.87-1.08)	0.572	0.02	1020	4699
		1e-05	0.96 (0.86-1.07)	0.462	0.03	1020	4699
		0.001	0.99 (0.89-1.11)	0.885	0	1020	4699
		0.01	1.01 (0.90-1.13)	0.869	0	1020	4699
		0.05	1.08 (0.97-1.20)	0.185	0.08	1020	4699
		0.1	1.07 (0.96-1.19)	0.231	0.07	1020	4699
		0.5	1.04 (0.93-1.16)	0.49	0.02	1020	4699
		1	1.04 (0.93-1.16)	0.469	0.03	1020	4699
	Escitalopram	5e-08	0.99 (0.87-1.13)	0.935	0	712	3653
		1e-05	0.99 (0.87-1.13)	0.896	0	712	3653
		0.001	1.02 (0.89-1.16)	0.786	0	712	3653
		0.01	1.06 (0.93-1.21)	0.356	0.06	712	3653
		0.05	1.05 (0.92-1.19)	0.505	0.03	712	3653
		0.1	1.03 (0.90-1.17)	0.664	0.01	712	3653
		0.5	1.04 (0.91-1.19)	0.537	0.03	712	3653
		1	1.04 (0.91-1.19)	0.545	0.02	712	3653
	Venlafaxine	5e-08	1.02 (0.87-1.19)	0.803	0.01	794	3173
		1e-05	0.97 (0.83-1.13)	0.685	0.01	794	3173
		0.001	1.03 (0.88-1.21)	0.707	0.01	794	3173
		0.01	1.11 (0.95-1.31)	0.177	0.16	794	3173
		0.05	1.14 (0.97-1.33)	0.102	0.23	794	3173
		0.1	1.10 (0.94-1.28)	0.238	0.12	794	3173
		0.5	1.09 (0.93-1.28)	0.268	0.1	794	3173
		1	1.08 (0.93-1.26)	0.326	0.08	794	3173
	Amitriptyline	5e-08	0.85 (0.62-1.16)	0.306	0.34	140	1517
		1e-05	1.00 (0.72-1.40)	0.988	0	140	1517
		0.001	1.09 (0.78-1.53)	0.613	0.08	140	1517
		0.01	1.15 (0.83-1.60)	0.408	0.22	140	1517
		0.05	1.04 (0.74-1.45)	0.829	0.02	140	1517
		0.1	1.06 (0.76-1.47)	0.75	0.03	140	1517
		0.5	1.09 (0.79-1.51)	0.602	0.09	140	1517
		1	1.09 (0.79-1.51)	0.608	0.08	140	1517
	Mirtazapine	5e-08	0.85 (0.68-1.07)	0.166	0.36	186	1801
		1e-05	0.83 (0.66-1.04)	0.103	0.49	186	1801
		0.001	0.93 (0.73-1.17)	0.535	0.07	186	1801
		0.01	1.08 (0.85-1.36)	0.531	0.07	186	1801
		0.05	1.05 (0.83-1.32)	0.693	0.03	186	1801
		0.1	1.05 (0.83-1.32)	0.688	0.03	186	1801
		0.5	1.09 (0.87-1.37)	0.458	0.1	186	1801
		1	1.10 (0.87-1.38)	0.423	0.12	186	1801
	Desvenlafaxine	5e-08	1.00 (0.83-1.19)	0.957	0	489	2035
		1e-05	1.06 (0.88-1.27)	0.53	0.05	489	2035
		0.001	0.93 (0.78-1.11)	0.432	0.08	489	2035
		0.01	0.98 (0.81-1.17)	0.794	0.01	489	2035
		0.05	0.96 (0.81-1.15)	0.685	0.02	489	2035
		0.1	0.97 (0.82-1.16)	0.777	0.01	489	2035
		0.5	1.00 (0.84-1.20)	0.96	0	489	2035
		1	1.01 (0.85-1.21)	0.912	0	489	2035
	Citalopram	5e-08	0.82 (0.66-1.02)	0.073	0.5	367	2218
		1e-05	0.94 (0.75-1.17)	0.56	0.05	367	2218
		0.001	0.89 (0.72-1.11)	0.308	0.16	367	2218
		0.01	0.93 (0.74-1.17)	0.546	0.06	367	2218
		0.05	0.96 (0.77-1.20)	0.7	0.02	367	2218
		0.1	0.92 (0.73-1.14)	0.439	0.09	367	2218
		0.5	0.96 (0.77-1.20)	0.741	0.02	367	2218
		1	0.97 (0.78-1.21)	0.794	0.01	367	2218
	Fluoxetine	5e-08	1.00 (0.84-1.18)	0.989	0	583	3087
		1e-05	1.01 (0.85-1.19)	0.95	0	583	3087
		0.001	0.93 (0.78-1.10)	0.387	0.07	583	3087
		0.01	1.01 (0.85-1.19)	0.95	0	583	3087
		0.05	0.98 (0.83-1.16)	0.796	0.01	583	3087
		0.1	0.97 (0.82-1.15)	0.723	0.01	583	3087
		0.5	0.96 (0.81-1.14)	0.648	0.02	583	3087
		1	0.96 (0.81-1.14)	0.629	0.02	583	3087
	Duloxetine	5e-08	1.02 (0.84-1.24)	0.842	0.01	382	1613
		1e-05	1.00 (0.82-1.21)	0.989	0	382	1613
		0.001	1.08 (0.89-1.31)	0.444	0.09	382	1613
		0.01	1.10 (0.91-1.33)	0.319	0.14	382	1613
		0.05	1.06 (0.88-1.27)	0.569	0.05	382	1613
		0.1	1.07 (0.89-1.29)	0.456	0.08	382	1613
		0.5	1.06 (0.88-1.28)	0.553	0.05	382	1613
		1	1.05 (0.88-1.27)	0.58	0.05	382	1613
	Paroxetine	5e-08	1.34 (1.03-1.75)	0.0307	1.12	236	1344
		1e-05	1.42 (1.09-1.86)	0.01	1.61	236	1344
		0.001	1.44 (1.10-1.89)	0.00779	1.7	236	1344
		0.01	1.36 (1.03-1.78)	0.028	1.16	236	1344
		0.05	1.37 (1.04-1.80)	0.0236	1.22	236	1344
		0.1	1.37 (1.04-1.79)	0.0257	1.19	236	1344
		0.5	1.37 (1.05-1.79)	0.0215	1.26	236	1344
		1	1.36 (1.04-1.78)	0.0251	1.2	236	1344
Drowsiness	Sertraline	5e-08	1.05 (0.97-1.13)	0.233	0.04	1020	4699
		1e-05	1.09 (1.02-1.18)	0.0179	0.18	1020	4699
		0.001	1.08 (1.00-1.16)	0.0521	0.11	1020	4699
		0.01	1.06 (0.98-1.14)	0.128	0.07	1020	4699
		0.05	1.02 (0.95-1.10)	0.572	0.01	1020	4699
		0.1	1.02 (0.95-1.10)	0.558	0.01	1020	4699
		0.5	1.03 (0.95-1.11)	0.479	0.01	1020	4699
		1	1.03 (0.95-1.10)	0.511	0.01	1020	4699
	Escitalopram	5e-08	1.00 (0.92-1.09)	0.958	0	712	3653
		1e-05	1.10 (1.01-1.20)	0.0263	0.2	712	3653
		0.001	1.07 (0.99-1.17)	0.0923	0.11	712	3653
		0.01	1.03 (0.95-1.12)	0.482	0.02	712	3653
		0.05	1.00 (0.92-1.09)	0.944	0	712	3653
		0.1	1.00 (0.92-1.09)	0.947	0	712	3653
		0.5	0.98 (0.90-1.07)	0.61	0.01	712	3653
		1	0.97 (0.89-1.06)	0.538	0.02	712	3653
	Venlafaxine	5e-08	1.05 (0.96-1.15)	0.281	0.05	794	3173
		1e-05	1.10 (1.00-1.20)	0.0418	0.19	794	3173
		0.001	1.05 (0.96-1.15)	0.265	0.05	794	3173
		0.01	1.01 (0.92-1.11)	0.832	0	794	3173
		0.05	1.01 (0.92-1.10)	0.86	0	794	3173
		0.1	1.02 (0.93-1.12)	0.644	0.01	794	3173
		0.5	1.01 (0.93-1.11)	0.771	0	794	3173
		1	1.01 (0.93-1.11)	0.782	0	794	3173
	Amitriptyline	5e-08	1.05 (0.94-1.17)	0.379	0.07	140	1517
		1e-05	1.05 (0.94-1.18)	0.35	0.08	140	1517
		0.001	1.05 (0.94-1.18)	0.374	0.07	140	1517
		0.01	1.00 (0.89-1.12)	0.961	0	140	1517
		0.05	1.04 (0.93-1.16)	0.544	0.03	140	1517
		0.1	1.03 (0.92-1.15)	0.612	0.02	140	1517
		0.5	1.05 (0.94-1.17)	0.409	0.06	140	1517
		1	1.04 (0.93-1.17)	0.453	0.05	140	1517
	Mirtazapine	5e-08	1.09 (0.99-1.20)	0.0911	0.21	186	1801
		1e-05	1.04 (0.94-1.15)	0.478	0.04	186	1801
		0.001	1.13 (1.02-1.25)	0.0174	0.43	186	1801
		0.01	1.12 (1.01-1.24)	0.0268	0.37	186	1801
		0.05	1.07 (0.97-1.19)	0.162	0.15	186	1801
		0.1	1.07 (0.97-1.18)	0.166	0.15	186	1801
		0.5	1.08 (0.98-1.19)	0.143	0.16	186	1801
		1	1.08 (0.98-1.19)	0.123	0.18	186	1801
	Desvenlafaxine	5e-08	0.96 (0.85-1.07)	0.449	0.04	489	2035
		1e-05	1.04 (0.93-1.17)	0.485	0.04	489	2035
		0.001	1.05 (0.94-1.18)	0.371	0.06	489	2035
		0.01	1.05 (0.94-1.18)	0.379	0.06	489	2035
		0.05	1.07 (0.95-1.20)	0.274	0.09	489	2035
		0.1	1.06 (0.95-1.19)	0.283	0.08	489	2035
		0.5	1.05 (0.94-1.18)	0.379	0.06	489	2035
		1	1.06 (0.95-1.19)	0.322	0.07	489	2035
	Citalopram	5e-08	1.04 (0.93-1.17)	0.453	0.03	367	2218
		1e-05	1.08 (0.97-1.22)	0.168	0.13	367	2218
		0.001	1.11 (0.99-1.24)	0.0827	0.21	367	2218
		0.01	1.05 (0.93-1.18)	0.413	0.04	367	2218
		0.05	1.08 (0.96-1.21)	0.2	0.11	367	2218
		0.1	1.12 (1.00-1.26)	0.0545	0.26	367	2218
		0.5	1.07 (0.95-1.20)	0.249	0.09	367	2218
		1	1.07 (0.95-1.20)	0.25	0.09	367	2218
	Fluoxetine	5e-08	1.03 (0.94-1.14)	0.484	0.02	583	3087
		1e-05	1.06 (0.97-1.16)	0.215	0.08	583	3087
		0.001	1.08 (0.98-1.18)	0.112	0.13	583	3087
		0.01	1.08 (0.99-1.19)	0.0979	0.14	583	3087
		0.05	1.04 (0.95-1.14)	0.411	0.03	583	3087
		0.1	1.04 (0.94-1.14)	0.451	0.03	583	3087
		0.5	1.08 (0.98-1.18)	0.128	0.12	583	3087
		1	1.07 (0.98-1.18)	0.147	0.11	583	3087
	Duloxetine	5e-08	0.98 (0.87-1.10)	0.749	0.01	382	1613
		1e-05	1.03 (0.92-1.16)	0.609	0.02	382	1613
		0.001	1.02 (0.91-1.15)	0.716	0.01	382	1613
		0.01	1.00 (0.89-1.13)	0.946	0	382	1613
		0.05	0.96 (0.86-1.08)	0.494	0.04	382	1613
		0.1	0.97 (0.86-1.08)	0.547	0.03	382	1613
		0.5	1.00 (0.89-1.12)	0.961	0	382	1613
		1	1.00 (0.89-1.12)	0.99	0	382	1613
	Paroxetine	5e-08	1.03 (0.89-1.20)	0.682	0.02	236	1344
		1e-05	1.16 (1.00-1.35)	0.0481	0.47	236	1344
		0.001	1.11 (0.95-1.29)	0.181	0.22	236	1344
		0.01	1.04 (0.89-1.21)	0.63	0.03	236	1344
		0.05	1.03 (0.88-1.20)	0.741	0.01	236	1344
		0.1	0.98 (0.84-1.14)	0.818	0.01	236	1344
		0.5	0.98 (0.84-1.14)	0.776	0.01	236	1344
		1	0.98 (0.84-1.14)	0.785	0.01	236	1344
Trouble sleeping	Sertraline	5e-08	0.97 (0.91-1.04)	0.389	0.02	1020	4699
		1e-05	0.97 (0.90-1.03)	0.317	0.03	1020	4699
		0.001	1.02 (0.95-1.10)	0.538	0.01	1020	4699
		0.01	1.05 (0.98-1.13)	0.173	0.06	1020	4699
		0.05	1.05 (0.98-1.12)	0.181	0.05	1020	4699
		0.1	1.06 (0.99-1.14)	0.0934	0.08	1020	4699
		0.5	1.08 (1.00-1.15)	0.0391	0.13	1020	4699
		1	1.08 (1.01-1.15)	0.034	0.13	1020	4699
	Escitalopram	5e-08	1.08 (1.00-1.17)	0.061	0.13	712	3653
		1e-05	1.08 (0.99-1.17)	0.0721	0.13	712	3653
		0.001	1.03 (0.95-1.12)	0.456	0.02	712	3653
		0.01	0.99 (0.91-1.07)	0.816	0	712	3653
		0.05	1.00 (0.92-1.08)	0.934	0	712	3653
		0.1	1.00 (0.92-1.08)	0.938	0	712	3653
		0.5	1.01 (0.93-1.10)	0.752	0	712	3653
		1	1.02 (0.94-1.10)	0.711	0	712	3653
	Venlafaxine	5e-08	1.06 (0.98-1.14)	0.162	0.07	794	3173
		1e-05	1.02 (0.94-1.10)	0.678	0.01	794	3173
		0.001	0.99 (0.91-1.07)	0.831	0	794	3173
		0.01	1.00 (0.92-1.08)	0.978	0	794	3173
		0.05	1.02 (0.94-1.11)	0.601	0.01	794	3173
		0.1	1.01 (0.93-1.09)	0.787	0	794	3173
		0.5	1.02 (0.94-1.10)	0.65	0.01	794	3173
		1	1.02 (0.94-1.11)	0.59	0.01	794	3173
	Amitriptyline	5e-08	1.05 (0.88-1.24)	0.582	0.04	140	1517
		1e-05	1.05 (0.88-1.26)	0.565	0.05	140	1517
		0.001	1.16 (0.97-1.39)	0.101	0.38	140	1517
		0.01	1.17 (0.98-1.39)	0.0881	0.41	140	1517
		0.05	1.11 (0.93-1.33)	0.24	0.19	140	1517
		0.1	1.16 (0.97-1.38)	0.108	0.36	140	1517
		0.5	1.13 (0.95-1.35)	0.175	0.26	140	1517
		1	1.14 (0.95-1.36)	0.149	0.29	140	1517
	Mirtazapine	5e-08	1.04 (0.89-1.20)	0.626	0.03	186	1801
		1e-05	1.06 (0.91-1.23)	0.476	0.06	186	1801
		0.001	1.06 (0.91-1.24)	0.449	0.06	186	1801
		0.01	1.14 (0.97-1.33)	0.103	0.29	186	1801
		0.05	1.23 (1.05-1.43)	0.00907	0.75	186	1801
		0.1	1.20 (1.03-1.40)	0.0199	0.6	186	1801
		0.5	1.17 (1.01-1.37)	0.0402	0.46	186	1801
		1	1.17 (1.00-1.36)	0.0457	0.44	186	1801
	Desvenlafaxine	5e-08	1.00 (0.91-1.11)	0.978	0	489	2035
		1e-05	1.02 (0.93-1.13)	0.662	0.01	489	2035
		0.001	1.05 (0.95-1.16)	0.309	0.06	489	2035
		0.01	1.02 (0.92-1.12)	0.763	0.01	489	2035
		0.05	1.05 (0.95-1.16)	0.345	0.06	489	2035
		0.1	1.04 (0.94-1.15)	0.41	0.05	489	2035
		0.5	1.04 (0.95-1.15)	0.387	0.05	489	2035
		1	1.05 (0.95-1.16)	0.337	0.06	489	2035
	Citalopram	5e-08	1.07 (0.96-1.20)	0.245	0.1	367	2218
		1e-05	1.06 (0.95-1.19)	0.301	0.07	367	2218
		0.001	1.03 (0.92-1.15)	0.637	0.01	367	2218
		0.01	0.99 (0.88-1.11)	0.901	0	367	2218
		0.05	0.98 (0.87-1.10)	0.735	0.01	367	2218
		0.1	0.98 (0.87-1.10)	0.69	0.01	367	2218
		0.5	0.95 (0.85-1.06)	0.374	0.06	367	2218
		1	0.96 (0.86-1.07)	0.466	0.04	367	2218
	Fluoxetine	5e-08	1.07 (0.98-1.17)	0.14	0.1	583	3087
		1e-05	1.02 (0.93-1.11)	0.666	0.01	583	3087
		0.001	1.02 (0.93-1.11)	0.725	0.01	583	3087
		0.01	1.01 (0.93-1.11)	0.805	0.01	583	3087
		0.05	1.03 (0.95-1.13)	0.452	0.03	583	3087
		0.1	1.04 (0.95-1.13)	0.401	0.04	583	3087
		0.5	1.06 (0.97-1.15)	0.227	0.08	583	3087
		1	1.07 (0.98-1.17)	0.15	0.1	583	3087
	Duloxetine	5e-08	1.00 (0.89-1.12)	0.972	0	382	1613
		1e-05	1.00 (0.89-1.13)	0.961	0	382	1613
		0.001	1.01 (0.90-1.13)	0.875	0	382	1613
		0.01	0.98 (0.88-1.10)	0.741	0.01	382	1613
		0.05	0.97 (0.87-1.09)	0.657	0.02	382	1613
		0.1	0.97 (0.87-1.08)	0.596	0.02	382	1613
		0.5	0.97 (0.87-1.09)	0.614	0.02	382	1613
		1	0.98 (0.88-1.10)	0.751	0.01	382	1613
	Paroxetine	5e-08	1.06 (0.92-1.22)	0.421	0.07	236	1344
		1e-05	1.07 (0.93-1.23)	0.357	0.1	236	1344
		0.001	1.13 (0.98-1.31)	0.0858	0.33	236	1344
		0.01	1.11 (0.96-1.28)	0.164	0.22	236	1344
		0.05	1.14 (0.98-1.32)	0.084	0.34	236	1344
		0.1	1.10 (0.95-1.28)	0.189	0.2	236	1344
		0.5	1.11 (0.96-1.28)	0.16	0.22	236	1344
		1	1.12 (0.97-1.29)	0.125	0.27	236	1344
Anxiety	Sertraline	5e-08	1.01 (0.93-1.09)	0.845	0	1020	4699
		1e-05	1.02 (0.94-1.10)	0.615	0.01	1020	4699
		0.001	1.11 (1.02-1.20)	0.0117	0.21	1020	4699
		0.01	1.09 (1.01-1.18)	0.0337	0.15	1020	4699
		0.05	1.10 (1.02-1.19)	0.0162	0.19	1020	4699
		0.1	1.13 (1.04-1.22)	0.00269	0.3	1020	4699
		0.5	1.12 (1.04-1.22)	0.00434	0.27	1020	4699
		1	1.12 (1.03-1.21)	0.00566	0.25	1020	4699
	Escitalopram	5e-08	1.01 (0.91-1.12)	0.862	0	712	3653
		1e-05	1.02 (0.92-1.13)	0.719	0.01	712	3653
		0.001	1.01 (0.92-1.12)	0.809	0	712	3653
		0.01	1.01 (0.92-1.12)	0.815	0	712	3653
		0.05	0.99 (0.90-1.10)	0.903	0	712	3653
		0.1	1.01 (0.91-1.12)	0.855	0	712	3653
		0.5	1.02 (0.92-1.13)	0.721	0.01	712	3653
		1	1.02 (0.92-1.12)	0.743	0.01	712	3653
	Venlafaxine	5e-08	0.98 (0.89-1.08)	0.729	0.01	794	3173
		1e-05	1.03 (0.94-1.14)	0.504	0.02	794	3173
		0.001	1.09 (0.99-1.21)	0.0687	0.16	794	3173
		0.01	1.11 (1.01-1.22)	0.0355	0.21	794	3173
		0.05	1.09 (0.99-1.20)	0.0858	0.14	794	3173
		0.1	1.13 (1.03-1.24)	0.0136	0.3	794	3173
		0.5	1.14 (1.03-1.25)	0.00917	0.33	794	3173
		1	1.14 (1.04-1.26)	0.00655	0.36	794	3173
	Amitriptyline	5e-08	1.00 (0.83-1.20)	0.987	0	140	1517
		1e-05	1.01 (0.83-1.22)	0.927	0	140	1517
		0.001	1.06 (0.88-1.29)	0.529	0.06	140	1517
		0.01	1.13 (0.94-1.36)	0.2	0.25	140	1517
		0.05	1.17 (0.97-1.41)	0.108	0.39	140	1517
		0.1	1.14 (0.95-1.38)	0.169	0.29	140	1517
		0.5	1.12 (0.93-1.35)	0.24	0.21	140	1517
		1	1.12 (0.93-1.35)	0.238	0.21	140	1517
	Mirtazapine	5e-08	1.12 (0.97-1.30)	0.12	0.26	186	1801
		1e-05	1.12 (0.97-1.30)	0.126	0.25	186	1801
		0.001	1.24 (1.06-1.44)	0.00561	0.81	186	1801
		0.01	1.23 (1.05-1.42)	0.00793	0.75	186	1801
		0.05	1.21 (1.05-1.41)	0.0101	0.7	186	1801
		0.1	1.20 (1.04-1.40)	0.0135	0.65	186	1801
		0.5	1.14 (0.99-1.32)	0.0782	0.33	186	1801
		1	1.14 (0.98-1.32)	0.088	0.31	186	1801
	Desvenlafaxine	5e-08	1.03 (0.92-1.17)	0.581	0.02	489	2035
		1e-05	1.01 (0.90-1.15)	0.82	0	489	2035
		0.001	1.05 (0.93-1.18)	0.445	0.04	489	2035
		0.01	1.05 (0.93-1.18)	0.459	0.04	489	2035
		0.05	1.03 (0.91-1.16)	0.662	0.02	489	2035
		0.1	1.04 (0.92-1.17)	0.55	0.03	489	2035
		0.5	1.02 (0.90-1.15)	0.769	0.01	489	2035
		1	1.02 (0.90-1.15)	0.74	0.01	489	2035
	Citalopram	5e-08	1.01 (0.88-1.15)	0.897	0	367	2218
		1e-05	0.99 (0.86-1.13)	0.884	0	367	2218
		0.001	0.93 (0.81-1.06)	0.27	0.1	367	2218
		0.01	0.91 (0.79-1.04)	0.164	0.16	367	2218
		0.05	0.92 (0.81-1.06)	0.264	0.11	367	2218
		0.1	0.94 (0.82-1.07)	0.342	0.08	367	2218
		0.5	0.94 (0.82-1.08)	0.376	0.07	367	2218
		1	0.94 (0.82-1.07)	0.351	0.07	367	2218
	Fluoxetine	5e-08	1.13 (1.03-1.25)	0.0133	0.32	583	3087
		1e-05	1.06 (0.96-1.17)	0.231	0.08	583	3087
		0.001	1.06 (0.96-1.17)	0.242	0.07	583	3087
		0.01	1.11 (1.01-1.22)	0.0339	0.24	583	3087
		0.05	1.13 (1.03-1.25)	0.0125	0.33	583	3087
		0.1	1.13 (1.02-1.24)	0.0148	0.31	583	3087
		0.5	1.10 (1.00-1.21)	0.049	0.2	583	3087
		1	1.11 (1.01-1.22)	0.0359	0.22	583	3087
	Duloxetine	5e-08	1.13 (0.98-1.31)	0.0901	0.29	382	1613
		1e-05	1.17 (1.01-1.35)	0.0346	0.45	382	1613
		0.001	1.10 (0.96-1.28)	0.177	0.18	382	1613
		0.01	1.06 (0.92-1.22)	0.426	0.06	382	1613
		0.05	1.03 (0.89-1.18)	0.695	0.02	382	1613
		0.1	1.03 (0.90-1.18)	0.667	0.02	382	1613
		0.5	1.02 (0.89-1.17)	0.758	0.01	382	1613
		1	1.04 (0.90-1.19)	0.613	0.03	382	1613
	Paroxetine	5e-08	1.01 (0.86-1.18)	0.935	0	236	1344
		1e-05	1.10 (0.94-1.29)	0.217	0.19	236	1344
		0.001	1.09 (0.94-1.28)	0.257	0.16	236	1344
		0.01	1.07 (0.92-1.26)	0.377	0.1	236	1344
		0.05	1.12 (0.96-1.32)	0.158	0.25	236	1344
		0.1	1.17 (0.99-1.37)	0.0613	0.43	236	1344
		0.5	1.14 (0.97-1.33)	0.106	0.32	236	1344
		1	1.15 (0.98-1.35)	0.0786	0.38	236	1344
Agitation	Sertraline	5e-08	1.03 (0.95-1.11)	0.525	0.01	1020	4699
		1e-05	1.06 (0.98-1.14)	0.179	0.06	1020	4699
		0.001	1.12 (1.03-1.21)	0.00532	0.26	1020	4699
		0.01	1.06 (0.98-1.15)	0.128	0.08	1020	4699
		0.05	1.04 (0.96-1.13)	0.31	0.03	1020	4699
		0.1	1.05 (0.97-1.14)	0.209	0.05	1020	4699
		0.5	1.04 (0.96-1.13)	0.308	0.03	1020	4699
		1	1.03 (0.95-1.12)	0.414	0.02	1020	4699
	Escitalopram	5e-08	1.05 (0.95-1.16)	0.307	0.05	712	3653
		1e-05	1.08 (0.98-1.19)	0.126	0.11	712	3653
		0.001	1.09 (0.99-1.20)	0.0932	0.13	712	3653
		0.01	1.01 (0.92-1.12)	0.81	0	712	3653
		0.05	1.05 (0.95-1.16)	0.323	0.05	712	3653
		0.1	1.07 (0.96-1.18)	0.209	0.08	712	3653
		0.5	1.05 (0.95-1.16)	0.353	0.05	712	3653
		1	1.05 (0.95-1.16)	0.382	0.04	712	3653
	Venlafaxine	5e-08	0.99 (0.90-1.08)	0.81	0	794	3173
		1e-05	1.01 (0.93-1.11)	0.766	0.01	794	3173
		0.001	1.09 (1.00-1.20)	0.0553	0.17	794	3173
		0.01	1.09 (0.99-1.19)	0.0832	0.14	794	3173
		0.05	1.07 (0.98-1.18)	0.134	0.1	794	3173
		0.1	1.06 (0.97-1.16)	0.195	0.08	794	3173
		0.5	1.08 (0.99-1.19)	0.0912	0.13	794	3173
		1	1.08 (0.99-1.18)	0.0999	0.13	794	3173
	Amitriptyline	5e-08	0.92 (0.77-1.10)	0.377	0.11	140	1517
		1e-05	0.92 (0.77-1.11)	0.395	0.1	140	1517
		0.001	1.18 (0.98-1.42)	0.0858	0.43	140	1517
		0.01	1.18 (0.98-1.41)	0.0829	0.44	140	1517
		0.05	1.16 (0.97-1.40)	0.107	0.38	140	1517
		0.1	1.12 (0.93-1.34)	0.237	0.2	140	1517
		0.5	1.11 (0.93-1.34)	0.25	0.19	140	1517
		1	1.10 (0.91-1.32)	0.316	0.15	140	1517
	Mirtazapine	5e-08	1.07 (0.92-1.23)	0.392	0.08	186	1801
		1e-05	1.06 (0.91-1.22)	0.45	0.06	186	1801
		0.001	1.22 (1.05-1.42)	0.00819	0.75	186	1801
		0.01	1.29 (1.11-1.50)	0.000937	1.17	186	1801
		0.05	1.28 (1.10-1.48)	0.00114	1.13	186	1801
		0.1	1.26 (1.09-1.46)	0.00206	1.02	186	1801
		0.5	1.24 (1.07-1.44)	0.00387	0.89	186	1801
		1	1.23 (1.06-1.43)	0.00555	0.82	186	1801
	Desvenlafaxine	5e-08	1.06 (0.94-1.20)	0.36	0.07	489	2035
		1e-05	1.10 (0.97-1.25)	0.128	0.19	489	2035
		0.001	1.11 (0.98-1.25)	0.108	0.21	489	2035
		0.01	1.07 (0.95-1.22)	0.271	0.1	489	2035
		0.05	1.13 (1.00-1.28)	0.0581	0.29	489	2035
		0.1	1.08 (0.95-1.22)	0.241	0.11	489	2035
		0.5	1.06 (0.93-1.19)	0.389	0.06	489	2035
		1	1.05 (0.93-1.19)	0.456	0.04	489	2035
	Citalopram	5e-08	1.03 (0.90-1.18)	0.703	0.01	367	2218
		1e-05	1.01 (0.88-1.16)	0.855	0	367	2218
		0.001	1.07 (0.93-1.23)	0.344	0.08	367	2218
		0.01	1.03 (0.89-1.18)	0.733	0.01	367	2218
		0.05	1.04 (0.90-1.19)	0.613	0.02	367	2218
		0.1	1.04 (0.90-1.20)	0.586	0.03	367	2218
		0.5	1.03 (0.90-1.19)	0.676	0.02	367	2218
		1	1.02 (0.89-1.17)	0.779	0.01	367	2218
	Fluoxetine	5e-08	1.09 (0.98-1.21)	0.105	0.15	583	3087
		1e-05	1.03 (0.93-1.14)	0.598	0.02	583	3087
		0.001	1.05 (0.95-1.16)	0.381	0.04	583	3087
		0.01	1.05 (0.95-1.16)	0.339	0.05	583	3087
		0.05	1.10 (1.00-1.22)	0.0613	0.19	583	3087
		0.1	1.08 (0.97-1.19)	0.151	0.12	583	3087
		0.5	1.05 (0.95-1.16)	0.363	0.05	583	3087
		1	1.05 (0.95-1.16)	0.35	0.05	583	3087
	Duloxetine	5e-08	1.02 (0.88-1.18)	0.795	0.01	382	1613
		1e-05	1.09 (0.94-1.26)	0.231	0.15	382	1613
		0.001	1.12 (0.97-1.30)	0.117	0.25	382	1613
		0.01	1.13 (0.98-1.30)	0.104	0.27	382	1613
		0.05	1.08 (0.94-1.24)	0.288	0.12	382	1613
		0.1	1.09 (0.95-1.26)	0.21	0.16	382	1613
		0.5	1.09 (0.95-1.25)	0.236	0.14	382	1613
		1	1.09 (0.95-1.25)	0.225	0.15	382	1613
	Paroxetine	5e-08	1.23 (1.06-1.43)	0.00631	0.9	236	1344
		1e-05	1.37 (1.18-1.60)	4.26e-05	2.04	236	1344
		0.001	1.29 (1.11-1.51)	0.000936	1.32	236	1344
		0.01	1.20 (1.03-1.40)	0.0202	0.65	236	1344
		0.05	1.23 (1.05-1.44)	0.00851	0.83	236	1344
		0.1	1.25 (1.07-1.45)	0.00563	0.92	236	1344
		0.5	1.22 (1.05-1.42)	0.01	0.8	236	1344
		1	1.22 (1.05-1.42)	0.0104	0.79	236	1344
Fatigue	Sertraline	5e-08	1.03 (0.96-1.11)	0.391	0.02	1020	4699
		1e-05	1.05 (0.98-1.14)	0.179	0.06	1020	4699
		0.001	1.08 (1.00-1.17)	0.0405	0.13	1020	4699
		0.01	1.04 (0.96-1.12)	0.378	0.03	1020	4699
		0.05	1.03 (0.95-1.11)	0.491	0.01	1020	4699
		0.1	1.02 (0.95-1.10)	0.6	0.01	1020	4699
		0.5	1.01 (0.94-1.09)	0.762	0	1020	4699
		1	1.01 (0.94-1.09)	0.81	0	1020	4699
	Escitalopram	5e-08	0.99 (0.91-1.08)	0.9	0	712	3653
		1e-05	1.05 (0.97-1.15)	0.245	0.06	712	3653
		0.001	1.03 (0.94-1.12)	0.541	0.02	712	3653
		0.01	1.01 (0.93-1.10)	0.744	0.01	712	3653
		0.05	0.99 (0.91-1.07)	0.755	0.01	712	3653
		0.1	1.00 (0.92-1.09)	0.945	0	712	3653
		0.5	0.97 (0.89-1.05)	0.434	0.02	712	3653
		1	0.97 (0.89-1.05)	0.437	0.02	712	3653
	Venlafaxine	5e-08	1.00 (0.91-1.09)	0.921	0	794	3173
		1e-05	1.03 (0.95-1.13)	0.46	0.03	794	3173
		0.001	1.05 (0.96-1.15)	0.295	0.05	794	3173
		0.01	1.06 (0.97-1.16)	0.179	0.08	794	3173
		0.05	1.08 (0.99-1.18)	0.0991	0.12	794	3173
		0.1	1.09 (0.99-1.19)	0.0657	0.15	794	3173
		0.5	1.09 (1.00-1.19)	0.062	0.16	794	3173
		1	1.09 (1.00-1.19)	0.0643	0.15	794	3173
	Amitriptyline	5e-08	1.05 (0.92-1.20)	0.496	0.05	140	1517
		1e-05	1.03 (0.90-1.18)	0.688	0.02	140	1517
		0.001	1.13 (0.98-1.30)	0.0839	0.32	140	1517
		0.01	1.14 (0.99-1.31)	0.0612	0.38	140	1517
		0.05	1.16 (1.01-1.33)	0.0381	0.46	140	1517
		0.1	1.10 (0.96-1.27)	0.169	0.2	140	1517
		0.5	1.09 (0.95-1.25)	0.219	0.16	140	1517
		1	1.08 (0.95-1.25)	0.247	0.14	140	1517
	Mirtazapine	5e-08	1.06 (0.94-1.19)	0.368	0.07	186	1801
		1e-05	1.06 (0.94-1.19)	0.371	0.07	186	1801
		0.001	1.13 (1.00-1.28)	0.0438	0.35	186	1801
		0.01	1.08 (0.95-1.22)	0.229	0.12	186	1801
		0.05	1.05 (0.93-1.18)	0.465	0.05	186	1801
		0.1	1.04 (0.92-1.17)	0.538	0.03	186	1801
		0.5	1.05 (0.93-1.18)	0.439	0.05	186	1801
		1	1.04 (0.92-1.17)	0.538	0.03	186	1801
	Desvenlafaxine	5e-08	1.02 (0.91-1.14)	0.739	0	489	2035
		1e-05	1.07 (0.95-1.19)	0.255	0.09	489	2035
		0.001	1.07 (0.96-1.20)	0.217	0.1	489	2035
		0.01	1.03 (0.92-1.15)	0.626	0.01	489	2035
		0.05	1.03 (0.92-1.15)	0.57	0.01	489	2035
		0.1	1.02 (0.91-1.13)	0.787	0	489	2035
		0.5	1.00 (0.90-1.12)	0.959	0	489	2035
		1	1.01 (0.90-1.13)	0.86	0	489	2035
	Citalopram	5e-08	1.00 (0.88-1.12)	0.942	0	367	2218
		1e-05	1.03 (0.91-1.17)	0.607	0.02	367	2218
		0.001	1.05 (0.93-1.19)	0.424	0.05	367	2218
		0.01	1.02 (0.90-1.16)	0.723	0.01	367	2218
		0.05	1.03 (0.91-1.16)	0.681	0.01	367	2218
		0.1	1.03 (0.91-1.16)	0.674	0.01	367	2218
		0.5	1.01 (0.89-1.14)	0.916	0	367	2218
		1	1.01 (0.89-1.14)	0.877	0	367	2218
	Fluoxetine	5e-08	1.00 (0.90-1.10)	0.924	0	583	3087
		1e-05	0.99 (0.90-1.09)	0.807	0	583	3087
		0.001	0.96 (0.87-1.06)	0.474	0.02	583	3087
		0.01	1.04 (0.94-1.14)	0.486	0.02	583	3087
		0.05	1.01 (0.92-1.12)	0.776	0	583	3087
		0.1	1.02 (0.92-1.12)	0.726	0	583	3087
		0.5	1.03 (0.93-1.13)	0.609	0.01	583	3087
		1	1.03 (0.93-1.14)	0.552	0.02	583	3087
	Duloxetine	5e-08	1.02 (0.91-1.15)	0.689	0.01	382	1613
		1e-05	1.00 (0.88-1.12)	0.937	0	382	1613
		0.001	1.01 (0.89-1.14)	0.903	0	382	1613
		0.01	1.02 (0.91-1.15)	0.715	0.01	382	1613
		0.05	0.96 (0.86-1.08)	0.536	0.03	382	1613
		0.1	0.98 (0.88-1.10)	0.759	0.01	382	1613
		0.5	1.00 (0.89-1.12)	0.982	0	382	1613
		1	0.99 (0.89-1.11)	0.907	0	382	1613
	Paroxetine	5e-08	0.87 (0.75-1.02)	0.0841	0.36	236	1344
		1e-05	1.02 (0.88-1.19)	0.786	0.01	236	1344
		0.001	1.00 (0.86-1.16)	0.967	0	236	1344
		0.01	0.99 (0.85-1.15)	0.878	0	236	1344
		0.05	0.98 (0.84-1.14)	0.789	0.01	236	1344
		0.1	0.94 (0.80-1.09)	0.414	0.08	236	1344
		0.5	0.90 (0.77-1.05)	0.189	0.21	236	1344
		1	0.91 (0.78-1.06)	0.221	0.18	236	1344
Weight gain	Sertraline	5e-08	0.94 (0.89-1.00)	0.0573	0.09	1020	4699
		1e-05	0.98 (0.93-1.05)	0.615	0.01	1020	4699
		0.001	1.03 (0.97-1.10)	0.27	0.03	1020	4699
		0.01	1.06 (0.99-1.12)	0.0819	0.08	1020	4699
		0.05	1.03 (0.97-1.09)	0.359	0.02	1020	4699
		0.1	1.02 (0.96-1.09)	0.481	0.01	1020	4699
		0.5	1.02 (0.96-1.09)	0.459	0.02	1020	4699
		1	1.02 (0.96-1.09)	0.431	0.02	1020	4699
	Escitalopram	5e-08	0.99 (0.93-1.06)	0.765	0	712	3653
		1e-05	1.08 (1.01-1.15)	0.028	0.16	712	3653
		0.001	1.05 (0.98-1.12)	0.182	0.06	712	3653
		0.01	1.05 (0.98-1.12)	0.196	0.05	712	3653
		0.05	1.03 (0.96-1.10)	0.416	0.02	712	3653
		0.1	1.03 (0.96-1.10)	0.457	0.02	712	3653
		0.5	1.03 (0.96-1.10)	0.396	0.02	712	3653
		1	1.03 (0.96-1.10)	0.438	0.02	712	3653
	Venlafaxine	5e-08	1.01 (0.94-1.08)	0.769	0	794	3173
		1e-05	1.01 (0.95-1.09)	0.689	0	794	3173
		0.001	1.03 (0.96-1.10)	0.461	0.01	794	3173
		0.01	1.02 (0.96-1.10)	0.492	0.01	794	3173
		0.05	1.01 (0.95-1.09)	0.675	0	794	3173
		0.1	1.01 (0.94-1.08)	0.757	0	794	3173
		0.5	1.01 (0.95-1.09)	0.701	0	794	3173
		1	1.01 (0.94-1.08)	0.738	0	794	3173
	Amitriptyline	5e-08	1.04 (0.93-1.16)	0.537	0.03	140	1517
		1e-05	1.06 (0.95-1.19)	0.315	0.09	140	1517
		0.001	1.14 (1.01-1.28)	0.0274	0.44	140	1517
		0.01	1.13 (1.01-1.27)	0.0377	0.39	140	1517
		0.05	1.09 (0.97-1.22)	0.155	0.18	140	1517
		0.1	1.10 (0.98-1.23)	0.116	0.22	140	1517
		0.5	1.04 (0.93-1.17)	0.489	0.04	140	1517
		1	1.04 (0.93-1.17)	0.46	0.05	140	1517
	Mirtazapine	5e-08	1.00 (0.91-1.09)	0.966	0	186	1801
		1e-05	1.05 (0.96-1.15)	0.266	0.08	186	1801
		0.001	1.03 (0.94-1.13)	0.488	0.03	186	1801
		0.01	1.02 (0.93-1.12)	0.721	0	186	1801
		0.05	1.00 (0.92-1.10)	0.95	0	186	1801
		0.1	1.01 (0.92-1.11)	0.81	0	186	1801
		0.5	1.00 (0.91-1.10)	0.971	0	186	1801
		1	1.00 (0.91-1.10)	0.98	0	186	1801
	Desvenlafaxine	5e-08	1.06 (0.97-1.16)	0.183	0.11	489	2035
		1e-05	1.10 (1.00-1.20)	0.0412	0.25	489	2035
		0.001	1.17 (1.07-1.28)	0.000641	0.69	489	2035
		0.01	1.11 (1.01-1.21)	0.027	0.29	489	2035
		0.05	1.12 (1.03-1.23)	0.0122	0.38	489	2035
		0.1	1.12 (1.02-1.22)	0.0135	0.36	489	2035
		0.5	1.12 (1.02-1.22)	0.0139	0.36	489	2035
		1	1.11 (1.02-1.22)	0.0192	0.33	489	2035
	Citalopram	5e-08	0.99 (0.90-1.08)	0.825	0	367	2218
		1e-05	1.07 (0.98-1.18)	0.143	0.12	367	2218
		0.001	1.13 (1.03-1.24)	0.0105	0.39	367	2218
		0.01	1.15 (1.04-1.26)	0.00457	0.47	367	2218
		0.05	1.09 (0.99-1.20)	0.0716	0.19	367	2218
		0.1	1.10 (1.00-1.21)	0.0451	0.23	367	2218
		0.5	1.08 (0.98-1.18)	0.127	0.13	367	2218
		1	1.07 (0.98-1.18)	0.146	0.12	367	2218
	Fluoxetine	5e-08	1.00 (0.93-1.08)	0.974	0	583	3087
		1e-05	1.01 (0.93-1.09)	0.844	0	583	3087
		0.001	1.03 (0.95-1.11)	0.51	0.02	583	3087
		0.01	1.06 (0.98-1.14)	0.167	0.07	583	3087
		0.05	1.04 (0.96-1.12)	0.347	0.03	583	3087
		0.1	1.04 (0.96-1.12)	0.334	0.04	583	3087
		0.5	1.03 (0.96-1.12)	0.399	0.03	583	3087
		1	1.03 (0.95-1.11)	0.492	0.02	583	3087
	Duloxetine	5e-08	0.95 (0.86-1.06)	0.353	0.07	382	1613
		1e-05	0.98 (0.89-1.09)	0.76	0.01	382	1613
		0.001	0.98 (0.88-1.08)	0.631	0.03	382	1613
		0.01	1.00 (0.90-1.11)	0.988	0	382	1613
		0.05	0.99 (0.90-1.09)	0.857	0.01	382	1613
		0.1	1.00 (0.90-1.10)	0.937	0	382	1613
		0.5	0.98 (0.89-1.08)	0.672	0.01	382	1613
		1	0.98 (0.88-1.08)	0.616	0.03	382	1613
	Paroxetine	5e-08	0.90 (0.80-1.01)	0.0689	0.31	236	1344
		1e-05	1.01 (0.90-1.13)	0.929	0	236	1344
		0.001	1.07 (0.95-1.20)	0.276	0.11	236	1344
		0.01	1.07 (0.95-1.20)	0.28	0.11	236	1344
		0.05	1.07 (0.95-1.20)	0.287	0.11	236	1344
		0.1	1.09 (0.97-1.22)	0.158	0.19	236	1344
		0.5	1.05 (0.93-1.17)	0.434	0.06	236	1344
		1	1.04 (0.93-1.17)	0.482	0.05	236	1344
Weight loss	Sertraline	5e-08	1.10 (0.93-1.31)	0.263	0.11	1020	4699
		1e-05	1.10 (0.93-1.32)	0.271	0.11	1020	4699
		0.001	0.92 (0.78-1.10)	0.366	0.07	1020	4699
		0.01	0.87 (0.73-1.04)	0.116	0.23	1020	4699
		0.05	0.86 (0.72-1.03)	0.101	0.25	1020	4699
		0.1	0.86 (0.72-1.02)	0.0912	0.26	1020	4699
		0.5	0.85 (0.72-1.02)	0.0751	0.29	1020	4699
		1	0.85 (0.71-1.01)	0.068	0.3	1020	4699
	Escitalopram	5e-08	0.99 (0.81-1.22)	0.94	0	712	3653
		1e-05	1.01 (0.82-1.24)	0.944	0	712	3653
		0.001	1.04 (0.85-1.27)	0.732	0.01	712	3653
		0.01	1.02 (0.83-1.25)	0.846	0	712	3653
		0.05	1.11 (0.91-1.37)	0.299	0.13	712	3653
		0.1	1.12 (0.91-1.37)	0.28	0.14	712	3653
		0.5	1.09 (0.89-1.34)	0.404	0.09	712	3653
		1	1.10 (0.90-1.35)	0.358	0.1	712	3653
	Venlafaxine	5e-08	1.00 (0.81-1.24)	0.988	0	794	3173
		1e-05	1.00 (0.81-1.24)	0.973	0	794	3173
		0.001	1.05 (0.85-1.30)	0.658	0.03	794	3173
		0.01	1.09 (0.88-1.34)	0.453	0.07	794	3173
		0.05	1.11 (0.90-1.37)	0.33	0.13	794	3173
		0.1	1.16 (0.94-1.43)	0.18	0.24	794	3173
		0.5	1.20 (0.97-1.48)	0.0979	0.36	794	3173
		1	1.18 (0.96-1.46)	0.124	0.32	794	3173
	Amitriptyline	5e-08	1.26 (0.79-2.01)	0.339	0.55	140	1517
		1e-05	1.07 (0.66-1.74)	0.784	0.05	140	1517
		0.001	0.80 (0.49-1.28)	0.348	0.52	140	1517
		0.01	0.85 (0.53-1.37)	0.503	0.27	140	1517
		0.05	1.03 (0.63-1.69)	0.904	0.01	140	1517
		0.1	1.00 (0.61-1.63)	0.986	0	140	1517
		0.5	1.09 (0.67-1.78)	0.721	0.08	140	1517
		1	1.13 (0.69-1.85)	0.623	0.14	140	1517
	Mirtazapine	5e-08	1.15 (0.82-1.60)	0.424	0.21	186	1801
		1e-05	0.94 (0.67-1.31)	0.724	0.04	186	1801
		0.001	1.20 (0.84-1.70)	0.314	0.33	186	1801
		0.01	1.08 (0.77-1.53)	0.646	0.07	186	1801
		0.05	1.16 (0.83-1.63)	0.382	0.25	186	1801
		0.1	1.19 (0.85-1.67)	0.319	0.33	186	1801
		0.5	1.31 (0.93-1.84)	0.123	0.78	186	1801
		1	1.31 (0.93-1.84)	0.121	0.79	186	1801
	Desvenlafaxine	5e-08	1.04 (0.81-1.34)	0.743	0.02	489	2035
		1e-05	1.03 (0.80-1.32)	0.832	0.01	489	2035
		0.001	0.98 (0.77-1.27)	0.905	0	489	2035
		0.01	0.98 (0.76-1.26)	0.854	0.01	489	2035
		0.05	0.97 (0.76-1.25)	0.828	0.01	489	2035
		0.1	0.94 (0.73-1.20)	0.601	0.05	489	2035
		0.5	0.92 (0.72-1.18)	0.524	0.08	489	2035
		1	0.92 (0.72-1.18)	0.518	0.08	489	2035
	Citalopram	5e-08	1.08 (0.76-1.53)	0.671	0.06	367	2218
		1e-05	1.10 (0.77-1.57)	0.586	0.09	367	2218
		0.001	0.93 (0.65-1.33)	0.69	0.05	367	2218
		0.01	0.90 (0.63-1.28)	0.547	0.12	367	2218
		0.05	0.81 (0.57-1.15)	0.242	0.43	367	2218
		0.1	0.75 (0.53-1.06)	0.108	0.82	367	2218
		0.5	0.86 (0.60-1.21)	0.382	0.24	367	2218
		1	0.84 (0.60-1.19)	0.339	0.29	367	2218
	Fluoxetine	5e-08	0.90 (0.75-1.08)	0.267	0.14	583	3087
		1e-05	1.08 (0.90-1.30)	0.415	0.07	583	3087
		0.001	1.11 (0.93-1.34)	0.245	0.15	583	3087
		0.01	1.22 (1.02-1.47)	0.0309	0.52	583	3087
		0.05	1.28 (1.07-1.53)	0.00729	0.8	583	3087
		0.1	1.24 (1.04-1.49)	0.0194	0.61	583	3087
		0.5	1.14 (0.95-1.37)	0.149	0.23	583	3087
		1	1.14 (0.95-1.37)	0.156	0.23	583	3087
	Duloxetine	5e-08	1.02 (0.79-1.32)	0.886	0	382	1613
		1e-05	1.02 (0.79-1.31)	0.884	0	382	1613
		0.001	1.05 (0.82-1.36)	0.679	0.04	382	1613
		0.01	1.04 (0.81-1.33)	0.765	0.02	382	1613
		0.05	1.01 (0.79-1.30)	0.917	0	382	1613
		0.1	1.05 (0.82-1.34)	0.718	0.03	382	1613
		0.5	1.00 (0.78-1.28)	0.998	0	382	1613
		1	1.00 (0.78-1.27)	0.975	0	382	1613
	Paroxetine	5e-08	1.15 (0.75-1.78)	0.525	0.21	236	1344
		1e-05	1.08 (0.70-1.67)	0.736	0.06	236	1344
		0.001	1.36 (0.87-2.13)	0.173	0.96	236	1344
		0.01	1.47 (0.95-2.27)	0.0838	1.51	236	1344
		0.05	1.33 (0.86-2.07)	0.201	0.83	236	1344
		0.1	1.46 (0.94-2.24)	0.0891	1.45	236	1344
		0.5	1.27 (0.82-1.96)	0.279	0.6	236	1344
		1	1.28 (0.83-1.98)	0.263	0.64	236	1344
Rashes	Sertraline	5e-08	0.91 (0.71-1.18)	0.487	0.08	1020	4699
		1e-05	0.99 (0.76-1.29)	0.933	0	1020	4699
		0.001	1.02 (0.78-1.33)	0.896	0	1020	4699
		0.01	1.10 (0.84-1.43)	0.482	0.09	1020	4699
		0.05	1.17 (0.90-1.53)	0.243	0.23	1020	4699
		0.1	1.09 (0.84-1.43)	0.506	0.08	1020	4699
		0.5	1.13 (0.87-1.47)	0.352	0.15	1020	4699
		1	1.12 (0.86-1.46)	0.381	0.13	1020	4699
	Escitalopram	5e-08	0.82 (0.60-1.12)	0.209	0.4	712	3653
		1e-05	0.85 (0.62-1.17)	0.32	0.25	712	3653
		0.001	0.91 (0.66-1.24)	0.544	0.09	712	3653
		0.01	0.93 (0.67-1.27)	0.632	0.06	712	3653
		0.05	1.04 (0.75-1.43)	0.827	0.01	712	3653
		0.1	1.02 (0.74-1.40)	0.922	0	712	3653
		0.5	1.11 (0.80-1.53)	0.537	0.1	712	3653
		1	1.07 (0.78-1.48)	0.671	0.05	712	3653
	Venlafaxine	5e-08	0.94 (0.69-1.26)	0.672	0.04	794	3173
		1e-05	1.09 (0.81-1.49)	0.561	0.08	794	3173
		0.001	1.24 (0.91-1.69)	0.174	0.42	794	3173
		0.01	0.99 (0.73-1.35)	0.972	0	794	3173
		0.05	1.09 (0.80-1.48)	0.583	0.07	794	3173
		0.1	1.03 (0.76-1.41)	0.828	0.01	794	3173
		0.5	1.10 (0.81-1.49)	0.556	0.08	794	3173
		1	1.07 (0.79-1.45)	0.656	0.05	794	3173
	Amitriptyline	5e-08	0.87 (0.52-1.46)	0.608	0.19	140	1517
		1e-05	0.77 (0.45-1.32)	0.343	0.65	140	1517
		0.001	1.09 (0.63-1.86)	0.765	0.07	140	1517
		0.01	1.08 (0.63-1.85)	0.782	0.06	140	1517
		0.05	0.99 (0.59-1.67)	0.968	0	140	1517
		0.1	0.92 (0.55-1.53)	0.735	0.08	140	1517
		0.5	1.08 (0.65-1.81)	0.758	0.07	140	1517
		1	1.11 (0.66-1.86)	0.687	0.12	140	1517
	Mirtazapine	5e-08	1.11 (0.73-1.68)	0.615	0.12	186	1801
		1e-05	0.94 (0.61-1.43)	0.757	0.05	186	1801
		0.001	0.93 (0.60-1.43)	0.732	0.06	186	1801
		0.01	1.14 (0.75-1.73)	0.55	0.17	186	1801
		0.05	1.21 (0.81-1.83)	0.349	0.41	186	1801
		0.1	1.08 (0.72-1.64)	0.698	0.08	186	1801
		0.5	1.11 (0.73-1.67)	0.628	0.11	186	1801
		1	1.08 (0.72-1.63)	0.716	0.07	186	1801
	Desvenlafaxine	5e-08	1.19 (0.85-1.67)	0.305	0.32	489	2035
		1e-05	1.10 (0.78-1.54)	0.596	0.09	489	2035
		0.001	1.24 (0.89-1.72)	0.198	0.51	489	2035
		0.01	1.44 (1.02-2.03)	0.0373	1.35	489	2035
		0.05	1.60 (1.14-2.24)	0.00632	2.33	489	2035
		0.1	1.58 (1.13-2.22)	0.00755	2.23	489	2035
		0.5	1.59 (1.14-2.22)	0.00626	2.33	489	2035
		1	1.59 (1.14-2.22)	0.00679	2.28	489	2035
	Citalopram	5e-08	0.60 (0.39-0.92)	0.0198	2.5	367	2218
		1e-05	0.73 (0.47-1.12)	0.145	0.97	367	2218
		0.001	0.88 (0.58-1.36)	0.576	0.14	367	2218
		0.01	1.23 (0.78-1.92)	0.372	0.37	367	2218
		0.05	1.21 (0.77-1.89)	0.412	0.3	367	2218
		0.1	1.10 (0.70-1.72)	0.685	0.07	367	2218
		0.5	1.19 (0.76-1.86)	0.444	0.26	367	2218
		1	1.13 (0.72-1.77)	0.586	0.13	367	2218
	Fluoxetine	5e-08	1.07 (0.73-1.56)	0.744	0.03	583	3087
		1e-05	1.10 (0.76-1.60)	0.602	0.09	583	3087
		0.001	1.64 (1.12-2.39)	0.0108	2.21	583	3087
		0.01	1.46 (1.00-2.13)	0.0513	1.28	583	3087
		0.05	1.24 (0.85-1.81)	0.261	0.42	583	3087
		0.1	1.23 (0.84-1.79)	0.285	0.38	583	3087
		0.5	1.29 (0.88-1.89)	0.185	0.59	583	3087
		1	1.26 (0.86-1.84)	0.229	0.48	583	3087
	Duloxetine	5e-08	1.00 (0.66-1.52)	0.99	0	382	1613
		1e-05	0.71 (0.47-1.06)	0.0966	1.23	382	1613
		0.001	0.90 (0.59-1.37)	0.621	0.11	382	1613
		0.01	1.06 (0.70-1.59)	0.797	0.03	382	1613
		0.05	1.37 (0.90-2.07)	0.14	1	382	1613
		0.1	1.35 (0.90-2.05)	0.15	0.95	382	1613
		0.5	1.41 (0.93-2.12)	0.104	1.21	382	1613
		1	1.36 (0.90-2.05)	0.139	1	382	1613
	Paroxetine	5e-08	1.15 (0.70-1.89)	0.573	0.21	236	1344
		1e-05	0.99 (0.61-1.61)	0.968	0	236	1344
		0.001	1.31 (0.79-2.17)	0.296	0.73	236	1344
		0.01	1.05 (0.63-1.76)	0.844	0.03	236	1344
		0.05	1.00 (0.59-1.71)	0.988	0	236	1344
		0.1	1.06 (0.63-1.80)	0.828	0.03	236	1344
		0.5	1.01 (0.60-1.70)	0.979	0	236	1344
		1	0.98 (0.58-1.65)	0.944	0	236	1344
Runny nose	Sertraline	5e-08	1.01 (0.79-1.28)	0.943	0	1020	4699
		1e-05	1.10 (0.86-1.40)	0.441	0.09	1020	4699
		0.001	1.26 (0.99-1.61)	0.0659	0.5	1020	4699
		0.01	1.08 (0.85-1.38)	0.533	0.06	1020	4699
		0.05	1.03 (0.81-1.32)	0.791	0.01	1020	4699
		0.1	1.09 (0.85-1.39)	0.493	0.07	1020	4699
		0.5	1.04 (0.81-1.32)	0.763	0.01	1020	4699
		1	1.04 (0.81-1.32)	0.777	0.01	1020	4699
	Escitalopram	5e-08	0.96 (0.74-1.26)	0.783	0.01	712	3653
		1e-05	1.09 (0.83-1.43)	0.55	0.07	712	3653
		0.001	0.88 (0.68-1.15)	0.354	0.16	712	3653
		0.01	0.81 (0.63-1.06)	0.128	0.43	712	3653
		0.05	0.83 (0.64-1.09)	0.181	0.33	712	3653
		0.1	0.86 (0.66-1.13)	0.274	0.22	712	3653
		0.5	0.85 (0.65-1.11)	0.228	0.27	712	3653
		1	0.86 (0.66-1.13)	0.287	0.21	712	3653
	Venlafaxine	5e-08	0.92 (0.70-1.22)	0.585	0.06	794	3173
		1e-05	0.94 (0.71-1.24)	0.651	0.04	794	3173
		0.001	1.00 (0.75-1.34)	0.994	0	794	3173
		0.01	1.16 (0.88-1.55)	0.295	0.23	794	3173
		0.05	1.12 (0.84-1.50)	0.421	0.13	794	3173
		0.1	1.13 (0.85-1.51)	0.395	0.15	794	3173
		0.5	1.20 (0.90-1.60)	0.207	0.33	794	3173
		1	1.20 (0.90-1.59)	0.221	0.31	794	3173
	Amitriptyline	5e-08	1.07 (0.69-1.66)	0.775	0.05	140	1517
		1e-05	0.99 (0.61-1.60)	0.961	0	140	1517
		0.001	0.73 (0.45-1.20)	0.214	1	140	1517
		0.01	0.58 (0.34-0.98)	0.0429	2.78	140	1517
		0.05	9.42 (6.27-14.17)	4.7e-27	-2.7316e+07	140	1517
		0.1	0.62 (0.37-1.04)	0.0705	2.21	140	1517
		0.5	0.68 (0.41-1.14)	0.144	1.42	140	1517
		1	0.67 (0.40-1.12)	0.131	1.53	140	1517
	Mirtazapine	5e-08	1.38 (0.92-2.08)	0.119	1.11	186	1801
		1e-05	1.37 (0.90-2.07)	0.14	1.01	186	1801
		0.001	1.28 (0.84-1.94)	0.252	0.6	186	1801
		0.01	0.96 (0.63-1.48)	0.865	0.02	186	1801
		0.05	0.92 (0.60-1.41)	0.703	0.07	186	1801
		0.1	0.98 (0.65-1.50)	0.938	0.01	186	1801
		0.5	0.93 (0.61-1.42)	0.742	0.05	186	1801
		1	0.95 (0.62-1.44)	0.794	0.04	186	1801
	Desvenlafaxine	5e-08	0.86 (0.64-1.16)	0.325	0.24	489	2035
		1e-05	1.02 (0.75-1.38)	0.903	0	489	2035
		0.001	1.02 (0.76-1.36)	0.891	0	489	2035
		0.01	0.84 (0.62-1.13)	0.252	0.33	489	2035
		0.05	0.83 (0.62-1.10)	0.197	0.42	489	2035
		0.1	0.89 (0.67-1.19)	0.435	0.15	489	2035
		0.5	0.82 (0.61-1.10)	0.188	0.43	489	2035
		1	0.81 (0.61-1.09)	0.16	0.49	489	2035
	Citalopram	5e-08	1.02 (0.72-1.46)	0.892	0	367	2218
		1e-05	1.11 (0.77-1.58)	0.579	0.1	367	2218
		0.001	0.94 (0.66-1.35)	0.751	0.03	367	2218
		0.01	1.13 (0.79-1.63)	0.504	0.14	367	2218
		0.05	1.07 (0.75-1.53)	0.717	0.04	367	2218
		0.1	1.08 (0.75-1.55)	0.678	0.05	367	2218
		0.5	0.97 (0.68-1.38)	0.852	0.01	367	2218
		1	0.97 (0.68-1.38)	0.848	0.01	367	2218
	Fluoxetine	5e-08	0.93 (0.68-1.26)	0.62	0.06	583	3087
		1e-05	1.02 (0.76-1.39)	0.873	0.01	583	3087
		0.001	1.20 (0.89-1.62)	0.237	0.33	583	3087
		0.01	1.22 (0.90-1.65)	0.209	0.37	583	3087
		0.05	1.10 (0.81-1.49)	0.538	0.09	583	3087
		0.1	1.12 (0.83-1.52)	0.445	0.14	583	3087
		0.5	0.96 (0.71-1.30)	0.788	0.02	583	3087
		1	0.96 (0.71-1.30)	0.787	0.02	583	3087
	Duloxetine	5e-08	1.10 (0.78-1.55)	0.588	0.09	382	1613
		1e-05	1.17 (0.82-1.66)	0.378	0.25	382	1613
		0.001	1.23 (0.87-1.74)	0.25	0.42	382	1613
		0.01	1.15 (0.82-1.62)	0.426	0.21	382	1613
		0.05	1.20 (0.86-1.68)	0.29	0.36	382	1613
		0.1	1.17 (0.84-1.63)	0.365	0.26	382	1613
		0.5	1.07 (0.76-1.49)	0.704	0.04	382	1613
		1	1.06 (0.76-1.48)	0.723	0.04	382	1613
	Paroxetine	5e-08	1.17 (0.71-1.94)	0.537	0.25	236	1344
		1e-05	1.27 (0.78-2.07)	0.34	0.61	236	1344
		0.001	1.14 (0.69-1.90)	0.607	0.18	236	1344
		0.01	1.02 (0.61-1.71)	0.943	0	236	1344
		0.05	1.25 (0.74-2.12)	0.4	0.47	236	1344
		0.1	1.28 (0.76-2.16)	0.351	0.58	236	1344
		0.5	1.08 (0.64-1.81)	0.777	0.05	236	1344
		1	1.05 (0.63-1.76)	0.841	0.03	236	1344
Reduced sexual desire	Sertraline	5e-08	0.99 (0.93-1.04)	0.601	0.01	1020	4699
		1e-05	0.98 (0.93-1.04)	0.584	0.01	1020	4699
		0.001	1.01 (0.96-1.07)	0.748	0	1020	4699
		0.01	1.04 (0.98-1.10)	0.177	0.04	1020	4699
		0.05	1.03 (0.98-1.09)	0.239	0.03	1020	4699
		0.1	1.02 (0.97-1.08)	0.422	0.01	1020	4699
		0.5	1.01 (0.96-1.07)	0.698	0	1020	4699
		1	1.01 (0.96-1.07)	0.604	0.01	1020	4699
	Escitalopram	5e-08	1.00 (0.94-1.06)	0.967	0	712	3653
		1e-05	1.04 (0.98-1.10)	0.245	0.04	712	3653
		0.001	1.03 (0.97-1.09)	0.332	0.03	712	3653
		0.01	1.01 (0.95-1.07)	0.728	0.01	712	3653
		0.05	1.00 (0.94-1.07)	0.889	0	712	3653
		0.1	1.01 (0.94-1.07)	0.873	0	712	3653
		0.5	1.02 (0.96-1.08)	0.537	0.01	712	3653
		1	1.02 (0.96-1.09)	0.473	0.02	712	3653
	Venlafaxine	5e-08	1.03 (0.97-1.10)	0.336	0.03	794	3173
		1e-05	1.04 (0.98-1.11)	0.214	0.05	794	3173
		0.001	1.06 (1.00-1.14)	0.0628	0.12	794	3173
		0.01	1.06 (0.99-1.13)	0.0723	0.11	794	3173
		0.05	1.07 (1.00-1.15)	0.0353	0.15	794	3173
		0.1	1.08 (1.01-1.15)	0.0197	0.19	794	3173
		0.5	1.08 (1.01-1.16)	0.0173	0.2	794	3173
		1	1.08 (1.01-1.15)	0.022	0.18	794	3173
	Amitriptyline	5e-08	1.08 (0.96-1.21)	0.191	0.16	140	1517
		1e-05	1.11 (0.99-1.25)	0.0869	0.27	140	1517
		0.001	1.15 (1.02-1.29)	0.0221	0.48	140	1517
		0.01	1.16 (1.03-1.30)	0.0155	0.54	140	1517
		0.05	1.13 (1.01-1.27)	0.0373	0.4	140	1517
		0.1	1.14 (1.01-1.28)	0.0314	0.43	140	1517
		0.5	1.12 (0.99-1.25)	0.0609	0.32	140	1517
		1	1.11 (0.99-1.25)	0.0751	0.29	140	1517
	Mirtazapine	5e-08	1.07 (0.97-1.18)	0.191	0.12	186	1801
		1e-05	1.03 (0.93-1.13)	0.614	0.01	186	1801
		0.001	0.98 (0.88-1.08)	0.649	0.01	186	1801
		0.01	1.00 (0.90-1.11)	0.992	0	186	1801
		0.05	0.97 (0.88-1.08)	0.6	0.01	186	1801
		0.1	0.98 (0.88-1.08)	0.628	0.01	186	1801
		0.5	0.96 (0.87-1.07)	0.478	0.03	186	1801
		1	0.96 (0.87-1.06)	0.422	0.04	186	1801
	Desvenlafaxine	5e-08	1.06 (0.98-1.15)	0.133	0.12	489	2035
		1e-05	1.17 (1.08-1.28)	0.000133	0.79	489	2035
		0.001	1.11 (1.03-1.21)	0.00877	0.37	489	2035
		0.01	1.13 (1.04-1.23)	0.0038	0.46	489	2035
		0.05	1.10 (1.02-1.20)	0.0159	0.32	489	2035
		0.1	1.10 (1.02-1.19)	0.0199	0.29	489	2035
		0.5	1.08 (1.00-1.17)	0.0493	0.21	489	2035
		1	1.08 (1.00-1.17)	0.0607	0.18	489	2035
	Citalopram	5e-08	0.99 (0.91-1.07)	0.785	0	367	2218
		1e-05	1.02 (0.94-1.11)	0.624	0.01	367	2218
		0.001	1.06 (0.97-1.15)	0.195	0.09	367	2218
		0.01	1.11 (1.02-1.20)	0.0181	0.3	367	2218
		0.05	1.11 (1.02-1.21)	0.0142	0.32	367	2218
		0.1	1.12 (1.03-1.22)	0.00906	0.36	367	2218
		0.5	1.11 (1.02-1.21)	0.0112	0.34	367	2218
		1	1.11 (1.02-1.21)	0.0122	0.33	367	2218
	Fluoxetine	5e-08	1.00 (0.93-1.07)	0.96	0	583	3087
		1e-05	1.03 (0.96-1.10)	0.362	0.03	583	3087
		0.001	1.04 (0.97-1.12)	0.236	0.05	583	3087
		0.01	1.08 (1.01-1.15)	0.0323	0.17	583	3087
		0.05	1.07 (1.00-1.15)	0.0438	0.15	583	3087
		0.1	1.08 (1.01-1.15)	0.0278	0.18	583	3087
		0.5	1.06 (0.99-1.13)	0.0948	0.11	583	3087
		1	1.06 (0.99-1.14)	0.0876	0.11	583	3087
	Duloxetine	5e-08	1.01 (0.92-1.11)	0.827	0	382	1613
		1e-05	1.07 (0.98-1.18)	0.136	0.15	382	1613
		0.001	1.00 (0.91-1.10)	0.979	0	382	1613
		0.01	1.00 (0.91-1.10)	0.998	0	382	1613
		0.05	1.00 (0.91-1.09)	0.99	0	382	1613
		0.1	0.99 (0.91-1.09)	0.906	0	382	1613
		0.5	0.99 (0.91-1.08)	0.833	0	382	1613
		1	0.99 (0.91-1.08)	0.852	0	382	1613
	Paroxetine	5e-08	0.96 (0.86-1.06)	0.404	0.05	236	1344
		1e-05	1.02 (0.92-1.13)	0.676	0.02	236	1344
		0.001	1.09 (0.98-1.22)	0.0957	0.24	236	1344
		0.01	1.06 (0.95-1.17)	0.314	0.09	236	1344
		0.05	1.07 (0.96-1.19)	0.224	0.12	236	1344
		0.1	1.05 (0.95-1.17)	0.351	0.07	236	1344
		0.5	0.99 (0.89-1.10)	0.813	0	236	1344
		1	0.98 (0.88-1.09)	0.734	0	236	1344
Blurry vision	Sertraline	5e-08	1.10 (0.96-1.27)	0.186	0.12	1020	4699
		1e-05	1.15 (1.00-1.33)	0.0498	0.26	1020	4699
		0.001	1.15 (0.99-1.33)	0.0594	0.24	1020	4699
		0.01	1.05 (0.91-1.21)	0.494	0.03	1020	4699
		0.05	1.02 (0.89-1.18)	0.766	0.01	1020	4699
		0.1	1.00 (0.87-1.16)	0.983	0	1020	4699
		0.5	0.98 (0.85-1.13)	0.788	0	1020	4699
		1	0.98 (0.85-1.13)	0.737	0.01	1020	4699
	Escitalopram	5e-08	1.06 (0.90-1.26)	0.477	0.05	712	3653
		1e-05	1.29 (1.09-1.53)	0.00357	0.77	712	3653
		0.001	1.26 (1.07-1.49)	0.00593	0.69	712	3653
		0.01	1.14 (0.96-1.34)	0.126	0.21	712	3653
		0.05	1.15 (0.97-1.36)	0.102	0.24	712	3653
		0.1	1.08 (0.91-1.28)	0.38	0.07	712	3653
		0.5	1.10 (0.93-1.30)	0.277	0.11	712	3653
		1	1.09 (0.92-1.29)	0.33	0.08	712	3653
	Venlafaxine	5e-08	0.98 (0.85-1.13)	0.788	0.01	794	3173
		1e-05	1.06 (0.91-1.22)	0.454	0.04	794	3173
		0.001	1.09 (0.94-1.27)	0.238	0.11	794	3173
		0.01	1.06 (0.91-1.23)	0.441	0.05	794	3173
		0.05	1.01 (0.87-1.17)	0.889	0	794	3173
		0.1	0.99 (0.85-1.14)	0.852	0	794	3173
		0.5	1.00 (0.87-1.16)	0.978	0	794	3173
		1	1.01 (0.87-1.17)	0.892	0	794	3173
	Amitriptyline	5e-08	1.09 (0.88-1.37)	0.425	0.12	140	1517
		1e-05	1.15 (0.91-1.44)	0.246	0.26	140	1517
		0.001	1.13 (0.90-1.43)	0.284	0.22	140	1517
		0.01	1.16 (0.93-1.46)	0.193	0.33	140	1517
		0.05	1.12 (0.89-1.40)	0.351	0.17	140	1517
		0.1	1.14 (0.91-1.44)	0.257	0.25	140	1517
		0.5	1.13 (0.90-1.42)	0.28	0.23	140	1517
		1	1.12 (0.89-1.41)	0.322	0.19	140	1517
	Mirtazapine	5e-08	0.93 (0.75-1.15)	0.484	0.08	186	1801
		1e-05	1.01 (0.81-1.25)	0.925	0	186	1801
		0.001	1.20 (0.96-1.49)	0.104	0.44	186	1801
		0.01	1.20 (0.96-1.49)	0.108	0.43	186	1801
		0.05	1.13 (0.91-1.40)	0.256	0.22	186	1801
		0.1	1.08 (0.87-1.34)	0.49	0.08	186	1801
		0.5	1.09 (0.88-1.35)	0.421	0.11	186	1801
		1	1.10 (0.88-1.36)	0.406	0.11	186	1801
	Desvenlafaxine	5e-08	1.10 (0.92-1.33)	0.302	0.14	489	2035
		1e-05	1.20 (1.00-1.45)	0.0532	0.48	489	2035
		0.001	1.25 (1.04-1.50)	0.0188	0.71	489	2035
		0.01	1.15 (0.95-1.39)	0.159	0.25	489	2035
		0.05	1.19 (0.99-1.44)	0.0623	0.45	489	2035
		0.1	1.12 (0.93-1.35)	0.221	0.19	489	2035
		0.5	1.10 (0.92-1.33)	0.295	0.14	489	2035
		1	1.10 (0.91-1.32)	0.326	0.12	489	2035
	Citalopram	5e-08	1.07 (0.85-1.37)	0.558	0.06	367	2218
		1e-05	1.29 (1.01-1.65)	0.0453	0.74	367	2218
		0.001	1.49 (1.16-1.92)	0.0018	1.79	367	2218
		0.01	1.31 (1.02-1.69)	0.0348	0.81	367	2218
		0.05	1.37 (1.06-1.76)	0.0145	1.09	367	2218
		0.1	1.29 (1.00-1.65)	0.0468	0.72	367	2218
		0.5	1.32 (1.03-1.69)	0.0293	0.87	367	2218
		1	1.29 (1.01-1.66)	0.0418	0.75	367	2218
	Fluoxetine	5e-08	0.97 (0.80-1.17)	0.751	0.01	583	3087
		1e-05	0.98 (0.81-1.18)	0.816	0.01	583	3087
		0.001	1.20 (1.00-1.45)	0.0522	0.43	583	3087
		0.01	1.20 (1.00-1.45)	0.0509	0.43	583	3087
		0.05	1.10 (0.91-1.32)	0.321	0.11	583	3087
		0.1	1.06 (0.88-1.28)	0.539	0.04	583	3087
		0.5	0.97 (0.80-1.16)	0.723	0.02	583	3087
		1	0.96 (0.80-1.16)	0.681	0.02	583	3087
	Duloxetine	5e-08	0.95 (0.79-1.15)	0.59	0.04	382	1613
		1e-05	1.03 (0.85-1.25)	0.741	0.02	382	1613
		0.001	1.13 (0.94-1.37)	0.201	0.23	382	1613
		0.01	1.13 (0.94-1.37)	0.199	0.23	382	1613
		0.05	1.09 (0.90-1.31)	0.389	0.1	382	1613
		0.1	1.08 (0.90-1.30)	0.426	0.09	382	1613
		0.5	1.15 (0.95-1.38)	0.15	0.29	382	1613
		1	1.16 (0.96-1.39)	0.129	0.33	382	1613
	Paroxetine	5e-08	1.13 (0.85-1.49)	0.415	0.17	236	1344
		1e-05	1.30 (0.98-1.73)	0.0695	0.87	236	1344
		0.001	1.35 (1.01-1.79)	0.0402	1.1	236	1344
		0.01	1.27 (0.95-1.69)	0.104	0.69	236	1344
		0.05	1.38 (1.04-1.85)	0.0276	1.26	236	1344
		0.1	1.38 (1.03-1.85)	0.029	1.24	236	1344
		0.5	1.35 (1.01-1.79)	0.0422	1.07	236	1344
		1	1.34 (1.01-1.78)	0.0461	1.03	236	1344
Suicide thoughts	Sertraline	5e-08	1.08 (1.00-1.17)	0.0446	0.13	1020	4699
		1e-05	1.10 (1.02-1.19)	0.0189	0.19	1020	4699
		0.001	1.24 (1.14-1.34)	3.18e-07	0.88	1020	4699
		0.01	1.26 (1.16-1.36)	3.15e-08	1.04	1020	4699
		0.05	1.21 (1.11-1.31)	4.59e-06	0.7	1020	4699
		0.1	1.21 (1.12-1.32)	2.32e-06	0.75	1020	4699
		0.5	1.20 (1.11-1.30)	8.74e-06	0.67	1020	4699
		1	1.19 (1.10-1.29)	2e-05	0.62	1020	4699
	Escitalopram	5e-08	1.11 (1.01-1.22)	0.0327	0.21	712	3653
		1e-05	1.08 (0.98-1.18)	0.129	0.11	712	3653
		0.001	1.13 (1.02-1.24)	0.0134	0.28	712	3653
		0.01	1.10 (1.00-1.21)	0.045	0.19	712	3653
		0.05	1.09 (0.99-1.20)	0.0639	0.16	712	3653
		0.1	1.10 (1.00-1.21)	0.0552	0.17	712	3653
		0.5	1.09 (0.99-1.20)	0.0696	0.16	712	3653
		1	1.09 (0.99-1.20)	0.0802	0.15	712	3653
	Venlafaxine	5e-08	1.04 (0.94-1.14)	0.463	0.02	794	3173
		1e-05	1.08 (0.98-1.18)	0.115	0.11	794	3173
		0.001	1.13 (1.02-1.24)	0.015	0.27	794	3173
		0.01	1.19 (1.08-1.30)	0.000403	0.59	794	3173
		0.05	1.20 (1.09-1.32)	0.000125	0.69	794	3173
		0.1	1.20 (1.09-1.32)	0.000142	0.68	794	3173
		0.5	1.20 (1.09-1.32)	0.000163	0.67	794	3173
		1	1.19 (1.08-1.31)	0.000303	0.61	794	3173
	Amitriptyline	5e-08	1.11 (0.94-1.31)	0.207	0.21	140	1517
		1e-05	1.15 (0.97-1.36)	0.0986	0.37	140	1517
		0.001	1.14 (0.96-1.35)	0.129	0.31	140	1517
		0.01	1.10 (0.93-1.29)	0.277	0.16	140	1517
		0.05	1.00 (0.85-1.19)	0.965	0	140	1517
		0.1	0.99 (0.84-1.17)	0.906	0	140	1517
		0.5	0.97 (0.82-1.14)	0.705	0.02	140	1517
		1	0.96 (0.81-1.13)	0.612	0.03	140	1517
	Mirtazapine	5e-08	1.09 (0.95-1.25)	0.228	0.14	186	1801
		1e-05	1.10 (0.96-1.27)	0.169	0.19	186	1801
		0.001	1.22 (1.06-1.40)	0.00684	0.73	186	1801
		0.01	1.19 (1.03-1.37)	0.0169	0.57	186	1801
		0.05	1.16 (1.01-1.33)	0.0331	0.45	186	1801
		0.1	1.15 (1.01-1.32)	0.0404	0.42	186	1801
		0.5	1.09 (0.95-1.25)	0.241	0.14	186	1801
		1	1.08 (0.94-1.24)	0.276	0.12	186	1801
	Desvenlafaxine	5e-08	1.07 (0.95-1.20)	0.281	0.09	489	2035
		1e-05	1.07 (0.94-1.20)	0.302	0.08	489	2035
		0.001	1.11 (0.99-1.25)	0.0771	0.24	489	2035
		0.01	1.13 (1.00-1.28)	0.0413	0.32	489	2035
		0.05	1.10 (0.97-1.23)	0.129	0.18	489	2035
		0.1	1.08 (0.96-1.22)	0.196	0.13	489	2035
		0.5	1.05 (0.94-1.19)	0.378	0.06	489	2035
		1	1.05 (0.94-1.19)	0.383	0.06	489	2035
	Citalopram	5e-08	0.90 (0.79-1.03)	0.13	0.2	367	2218
		1e-05	0.89 (0.78-1.02)	0.0871	0.25	367	2218
		0.001	1.05 (0.92-1.21)	0.476	0.04	367	2218
		0.01	1.11 (0.97-1.28)	0.136	0.19	367	2218
		0.05	1.11 (0.97-1.28)	0.136	0.19	367	2218
		0.1	1.12 (0.97-1.28)	0.118	0.21	367	2218
		0.5	1.08 (0.94-1.24)	0.286	0.1	367	2218
		1	1.07 (0.93-1.23)	0.327	0.08	367	2218
	Fluoxetine	5e-08	0.98 (0.89-1.07)	0.622	0.01	583	3087
		1e-05	1.01 (0.92-1.11)	0.786	0	583	3087
		0.001	1.12 (1.02-1.23)	0.0177	0.28	583	3087
		0.01	1.16 (1.06-1.28)	0.00211	0.47	583	3087
		0.05	1.15 (1.05-1.26)	0.00318	0.43	583	3087
		0.1	1.15 (1.05-1.26)	0.00309	0.44	583	3087
		0.5	1.16 (1.05-1.27)	0.00222	0.47	583	3087
		1	1.16 (1.05-1.27)	0.00215	0.47	583	3087
	Duloxetine	5e-08	1.01 (0.88-1.15)	0.925	0	382	1613
		1e-05	1.03 (0.90-1.18)	0.674	0.02	382	1613
		0.001	1.11 (0.97-1.28)	0.118	0.23	382	1613
		0.01	1.09 (0.96-1.25)	0.189	0.16	382	1613
		0.05	1.04 (0.91-1.18)	0.564	0.03	382	1613
		0.1	1.02 (0.90-1.16)	0.756	0.01	382	1613
		0.5	1.04 (0.91-1.19)	0.533	0.04	382	1613
		1	1.04 (0.91-1.19)	0.551	0.03	382	1613
	Paroxetine	5e-08	1.01 (0.86-1.17)	0.943	0	236	1344
		1e-05	1.08 (0.93-1.26)	0.297	0.13	236	1344
		0.001	1.19 (1.02-1.39)	0.0245	0.61	236	1344
		0.01	1.25 (1.07-1.46)	0.00579	0.93	236	1344
		0.05	1.20 (1.03-1.41)	0.0212	0.65	236	1344
		0.1	1.20 (1.03-1.41)	0.0225	0.63	236	1344
		0.5	1.23 (1.05-1.44)	0.00847	0.84	236	1344
		1	1.22 (1.05-1.43)	0.01	0.81	236	1344
Suicide attempt	Sertraline	5e-08	1.15 (1.01-1.30)	0.0396	0.25	1020	4699
		1e-05	1.16 (1.02-1.33)	0.0235	0.31	1020	4699
		0.001	1.23 (1.08-1.40)	0.00216	0.57	1020	4699
		0.01	1.19 (1.05-1.36)	0.00877	0.41	1020	4699
		0.05	1.13 (0.99-1.29)	0.0655	0.2	1020	4699
		0.1	1.16 (1.02-1.32)	0.0284	0.29	1020	4699
		0.5	1.13 (0.99-1.28)	0.0684	0.2	1020	4699
		1	1.13 (1.00-1.29)	0.0586	0.21	1020	4699
	Escitalopram	5e-08	1.22 (1.04-1.42)	0.0139	0.51	712	3653
		1e-05	1.11 (0.95-1.30)	0.188	0.15	712	3653
		0.001	1.09 (0.94-1.27)	0.26	0.11	712	3653
		0.01	1.10 (0.94-1.29)	0.225	0.12	712	3653
		0.05	1.15 (0.98-1.34)	0.0795	0.26	712	3653
		0.1	1.21 (1.03-1.41)	0.0181	0.48	712	3653
		0.5	1.13 (0.97-1.33)	0.116	0.21	712	3653
		1	1.13 (0.96-1.32)	0.136	0.19	712	3653
	Venlafaxine	5e-08	1.06 (0.92-1.22)	0.442	0.04	794	3173
		1e-05	1.11 (0.96-1.28)	0.16	0.15	794	3173
		0.001	1.17 (1.01-1.36)	0.0356	0.34	794	3173
		0.01	1.38 (1.19-1.60)	1.78e-05	1.43	794	3173
		0.05	1.43 (1.24-1.65)	1.52e-06	1.8	794	3173
		0.1	1.48 (1.28-1.71)	1.4e-07	2.16	794	3173
		0.5	1.50 (1.30-1.73)	4.74e-08	2.32	794	3173
		1	1.49 (1.29-1.73)	6.12e-08	2.28	794	3173
	Amitriptyline	5e-08	1.29 (1.00-1.66)	0.0517	0.87	140	1517
		1e-05	1.33 (1.02-1.73)	0.036	1.02	140	1517
		0.001	1.16 (0.90-1.50)	0.257	0.3	140	1517
		0.01	1.01 (0.79-1.31)	0.919	0	140	1517
		0.05	0.98 (0.76-1.26)	0.851	0.01	140	1517
		0.1	0.95 (0.74-1.23)	0.691	0.04	140	1517
		0.5	0.92 (0.72-1.19)	0.532	0.09	140	1517
		1	0.93 (0.72-1.19)	0.546	0.09	140	1517
	Mirtazapine	5e-08	1.15 (0.92-1.43)	0.227	0.27	186	1801
		1e-05	1.30 (1.03-1.63)	0.0258	0.93	186	1801
		0.001	1.39 (1.10-1.76)	0.00535	1.44	186	1801
		0.01	1.26 (1.00-1.58)	0.0503	0.71	186	1801
		0.05	1.20 (0.96-1.51)	0.105	0.48	186	1801
		0.1	1.18 (0.94-1.48)	0.144	0.39	186	1801
		0.5	1.17 (0.93-1.47)	0.167	0.35	186	1801
		1	1.19 (0.95-1.49)	0.136	0.41	186	1801
	Desvenlafaxine	5e-08	1.17 (0.94-1.46)	0.148	0.34	489	2035
		1e-05	1.03 (0.83-1.29)	0.768	0.01	489	2035
		0.001	1.06 (0.85-1.32)	0.591	0.05	489	2035
		0.01	1.06 (0.85-1.33)	0.585	0.05	489	2035
		0.05	1.07 (0.86-1.33)	0.544	0.06	489	2035
		0.1	1.05 (0.84-1.30)	0.687	0.03	489	2035
		0.5	1.06 (0.85-1.32)	0.595	0.05	489	2035
		1	1.07 (0.86-1.33)	0.552	0.06	489	2035
	Citalopram	5e-08	0.85 (0.68-1.07)	0.175	0.32	367	2218
		1e-05	0.93 (0.74-1.17)	0.523	0.07	367	2218
		0.001	1.08 (0.86-1.37)	0.499	0.08	367	2218
		0.01	1.05 (0.83-1.33)	0.688	0.03	367	2218
		0.05	1.04 (0.83-1.31)	0.742	0.02	367	2218
		0.1	1.01 (0.80-1.27)	0.958	0	367	2218
		0.5	0.94 (0.74-1.18)	0.576	0.05	367	2218
		1	0.93 (0.74-1.17)	0.532	0.07	367	2218
	Fluoxetine	5e-08	1.02 (0.88-1.18)	0.793	0.01	583	3087
		1e-05	0.97 (0.84-1.11)	0.643	0.02	583	3087
		0.001	1.05 (0.91-1.21)	0.473	0.04	583	3087
		0.01	1.06 (0.92-1.22)	0.388	0.06	583	3087
		0.05	1.10 (0.96-1.26)	0.19	0.14	583	3087
		0.1	1.13 (0.98-1.30)	0.0814	0.24	583	3087
		0.5	1.17 (1.01-1.34)	0.0325	0.37	583	3087
		1	1.17 (1.02-1.35)	0.0293	0.38	583	3087
	Duloxetine	5e-08	1.07 (0.85-1.35)	0.58	0.06	382	1613
		1e-05	1.02 (0.81-1.29)	0.845	0.01	382	1613
		0.001	1.09 (0.87-1.37)	0.448	0.11	382	1613
		0.01	1.12 (0.89-1.40)	0.325	0.18	382	1613
		0.05	1.01 (0.81-1.26)	0.941	0	382	1613
		0.1	1.06 (0.85-1.33)	0.577	0.06	382	1613
		0.5	1.12 (0.90-1.40)	0.301	0.2	382	1613
		1	1.13 (0.91-1.40)	0.278	0.21	382	1613
	Paroxetine	5e-08	1.04 (0.81-1.34)	0.756	0.02	236	1344
		1e-05	1.17 (0.92-1.49)	0.211	0.34	236	1344
		0.001	1.17 (0.92-1.50)	0.203	0.35	236	1344
		0.01	1.26 (0.98-1.63)	0.0715	0.71	236	1344
		0.05	1.29 (1.00-1.67)	0.052	0.82	236	1344
		0.1	1.38 (1.07-1.79)	0.014	1.32	236	1344
		0.5	1.38 (1.07-1.78)	0.0121	1.38	236	1344
		1	1.40 (1.08-1.80)	0.00959	1.47	236	1344
Other side effects	Sertraline	5e-08	1.00 (0.92-1.10)	0.923	0	1020	4699
		1e-05	1.01 (0.92-1.11)	0.795	0.01	1020	4699
		0.001	1.04 (0.95-1.15)	0.357	0.03	1020	4699
		0.01	0.96 (0.88-1.06)	0.425	0.02	1020	4699
		0.05	0.93 (0.85-1.02)	0.131	0.09	1020	4699
		0.1	0.95 (0.87-1.05)	0.3	0.05	1020	4699
		0.5	0.95 (0.86-1.04)	0.261	0.05	1020	4699
		1	0.95 (0.86-1.04)	0.236	0.05	1020	4699
	Escitalopram	5e-08	1.04 (0.93-1.16)	0.505	0.02	712	3653
		1e-05	1.07 (0.96-1.19)	0.224	0.07	712	3653
		0.001	1.05 (0.94-1.17)	0.359	0.04	712	3653
		0.01	1.02 (0.91-1.14)	0.752	0.01	712	3653
		0.05	1.04 (0.93-1.16)	0.462	0.03	712	3653
		0.1	1.01 (0.91-1.13)	0.819	0	712	3653
		0.5	0.99 (0.89-1.10)	0.837	0	712	3653
		1	0.98 (0.88-1.09)	0.707	0.01	712	3653
	Venlafaxine	5e-08	1.06 (0.95-1.17)	0.295	0.05	794	3173
		1e-05	1.02 (0.92-1.13)	0.677	0.01	794	3173
		0.001	1.06 (0.95-1.17)	0.313	0.05	794	3173
		0.01	1.06 (0.95-1.17)	0.305	0.05	794	3173
		0.05	1.02 (0.92-1.14)	0.644	0.01	794	3173
		0.1	1.05 (0.95-1.16)	0.35	0.04	794	3173
		0.5	1.04 (0.94-1.15)	0.455	0.02	794	3173
		1	1.05 (0.95-1.16)	0.372	0.04	794	3173
	Amitriptyline	5e-08	1.04 (0.86-1.25)	0.682	0.02	140	1517
		1e-05	0.97 (0.80-1.18)	0.746	0.02	140	1517
		0.001	1.14 (0.94-1.39)	0.175	0.29	140	1517
		0.01	1.13 (0.94-1.37)	0.196	0.26	140	1517
		0.05	1.09 (0.90-1.32)	0.398	0.11	140	1517
		0.1	1.04 (0.86-1.26)	0.685	0.02	140	1517
		0.5	1.02 (0.84-1.24)	0.826	0.01	140	1517
		1	1.02 (0.84-1.23)	0.835	0.01	140	1517
	Mirtazapine	5e-08	1.02 (0.87-1.19)	0.831	0	186	1801
		1e-05	0.96 (0.82-1.12)	0.606	0.03	186	1801
		0.001	0.97 (0.83-1.14)	0.74	0.01	186	1801
		0.01	0.96 (0.82-1.13)	0.618	0.03	186	1801
		0.05	1.02 (0.88-1.20)	0.761	0.01	186	1801
		0.1	1.07 (0.91-1.25)	0.416	0.08	186	1801
		0.5	1.04 (0.89-1.22)	0.626	0.03	186	1801
		1	1.05 (0.90-1.23)	0.563	0.04	186	1801
	Desvenlafaxine	5e-08	1.03 (0.89-1.19)	0.703	0.01	489	2035
		1e-05	0.96 (0.84-1.11)	0.624	0.02	489	2035
		0.001	1.09 (0.95-1.26)	0.221	0.14	489	2035
		0.01	1.07 (0.92-1.23)	0.393	0.07	489	2035
		0.05	1.02 (0.88-1.17)	0.806	0.01	489	2035
		0.1	1.02 (0.89-1.18)	0.778	0.01	489	2035
		0.5	1.01 (0.88-1.16)	0.903	0	489	2035
		1	1.00 (0.87-1.16)	0.951	0	489	2035
	Citalopram	5e-08	1.02 (0.89-1.18)	0.74	0.01	367	2218
		1e-05	1.02 (0.88-1.18)	0.773	0.01	367	2218
		0.001	1.02 (0.89-1.18)	0.743	0.01	367	2218
		0.01	0.91 (0.78-1.05)	0.196	0.15	367	2218
		0.05	0.89 (0.77-1.03)	0.125	0.21	367	2218
		0.1	0.91 (0.78-1.05)	0.184	0.16	367	2218
		0.5	0.93 (0.81-1.08)	0.345	0.08	367	2218
		1	0.94 (0.81-1.09)	0.402	0.06	367	2218
	Fluoxetine	5e-08	1.00 (0.88-1.12)	0.94	0	583	3087
		1e-05	0.94 (0.83-1.05)	0.259	0.09	583	3087
		0.001	1.01 (0.89-1.13)	0.926	0	583	3087
		0.01	0.99 (0.88-1.11)	0.832	0.01	583	3087
		0.05	0.97 (0.86-1.09)	0.625	0.03	583	3087
		0.1	0.96 (0.85-1.07)	0.441	0.04	583	3087
		0.5	0.99 (0.88-1.11)	0.868	0	583	3087
		1	1.00 (0.89-1.13)	0.963	0	583	3087
	Duloxetine	5e-08	1.10 (0.94-1.28)	0.232	0.16	382	1613
		1e-05	0.99 (0.85-1.16)	0.915	0	382	1613
		0.001	1.02 (0.88-1.19)	0.79	0.01	382	1613
		0.01	0.96 (0.83-1.12)	0.644	0.02	382	1613
		0.05	1.00 (0.86-1.16)	0.995	0	382	1613
		0.1	1.03 (0.89-1.19)	0.71	0.02	382	1613
		0.5	1.02 (0.88-1.18)	0.817	0.01	382	1613
		1	1.02 (0.88-1.19)	0.743	0.01	382	1613
	Paroxetine	5e-08	1.08 (0.91-1.30)	0.378	0.11	236	1344
		1e-05	0.98 (0.82-1.17)	0.83	0.01	236	1344
		0.001	0.98 (0.82-1.18)	0.831	0.01	236	1344
		0.01	0.87 (0.73-1.05)	0.147	0.31	236	1344
		0.05	0.86 (0.71-1.03)	0.106	0.38	236	1344
		0.1	0.94 (0.78-1.13)	0.523	0.06	236	1344
		0.5	0.96 (0.80-1.15)	0.654	0.03	236	1344
		1	0.96 (0.80-1.15)	0.658	0.03	236	1344
No side effects	Sertraline	5e-08	0.89 (0.77-1.04)	0.147	0.15	1020	4699
		1e-05	0.93 (0.80-1.08)	0.354	0.06	1020	4699
		0.001	1.03 (0.88-1.20)	0.721	0.01	1020	4699
		0.01	1.02 (0.87-1.19)	0.827	0	1020	4699
		0.05	1.05 (0.90-1.23)	0.498	0.03	1020	4699
		0.1	1.02 (0.88-1.19)	0.774	0.01	1020	4699
		0.5	1.04 (0.90-1.21)	0.591	0.02	1020	4699
		1	1.04 (0.89-1.21)	0.609	0.02	1020	4699
	Escitalopram	5e-08	1.07 (0.91-1.25)	0.41	0.06	712	3653
		1e-05	0.98 (0.83-1.14)	0.765	0.01	712	3653
		0.001	1.07 (0.91-1.25)	0.427	0.05	712	3653
		0.01	1.09 (0.93-1.28)	0.299	0.09	712	3653
		0.05	1.08 (0.92-1.27)	0.353	0.07	712	3653
		0.1	1.07 (0.91-1.26)	0.398	0.06	712	3653
		0.5	1.04 (0.89-1.22)	0.639	0.02	712	3653
		1	1.03 (0.88-1.21)	0.701	0.01	712	3653
	Venlafaxine	5e-08	0.96 (0.81-1.14)	0.619	0.02	794	3173
		1e-05	1.01 (0.85-1.20)	0.895	0	794	3173
		0.001	0.96 (0.81-1.15)	0.663	0.02	794	3173
		0.01	0.95 (0.80-1.13)	0.542	0.04	794	3173
		0.05	0.91 (0.76-1.08)	0.29	0.11	794	3173
		0.1	0.89 (0.74-1.06)	0.174	0.18	794	3173
		0.5	0.90 (0.76-1.08)	0.251	0.13	794	3173
		1	0.89 (0.75-1.06)	0.2	0.16	794	3173
	Amitriptyline	5e-08	0.94 (0.78-1.14)	0.526	0.06	140	1517
		1e-05	1.16 (0.95-1.41)	0.144	0.33	140	1517
		0.001	1.12 (0.92-1.37)	0.268	0.19	140	1517
		0.01	1.07 (0.88-1.30)	0.491	0.07	140	1517
		0.05	1.04 (0.85-1.27)	0.688	0.02	140	1517
		0.1	1.01 (0.83-1.23)	0.912	0	140	1517
		0.5	1.02 (0.84-1.24)	0.82	0.01	140	1517
		1	1.03 (0.85-1.25)	0.75	0.02	140	1517
	Mirtazapine	5e-08	0.99 (0.79-1.24)	0.922	0	186	1801
		1e-05	1.03 (0.82-1.29)	0.775	0.02	186	1801
		0.001	1.01 (0.80-1.27)	0.965	0	186	1801
		0.01	1.13 (0.89-1.43)	0.305	0.2	186	1801
		0.05	1.08 (0.86-1.37)	0.508	0.08	186	1801
		0.1	1.09 (0.86-1.37)	0.492	0.09	186	1801
		0.5	1.07 (0.85-1.35)	0.542	0.07	186	1801
		1	1.07 (0.85-1.35)	0.551	0.07	186	1801
	Desvenlafaxine	5e-08	0.91 (0.76-1.09)	0.299	0.14	489	2035
		1e-05	0.82 (0.68-0.98)	0.0292	0.6	489	2035
		0.001	0.91 (0.76-1.09)	0.31	0.13	489	2035
		0.01	0.88 (0.74-1.06)	0.184	0.22	489	2035
		0.05	0.86 (0.72-1.03)	0.0934	0.35	489	2035
		0.1	0.88 (0.73-1.05)	0.149	0.26	489	2035
		0.5	0.86 (0.72-1.03)	0.107	0.33	489	2035
		1	0.88 (0.73-1.05)	0.143	0.27	489	2035
	Citalopram	5e-08	0.98 (0.83-1.15)	0.774	0.01	367	2218
		1e-05	0.93 (0.79-1.09)	0.369	0.08	367	2218
		0.001	0.97 (0.82-1.14)	0.724	0.01	367	2218
		0.01	0.99 (0.84-1.17)	0.949	0	367	2218
		0.05	1.02 (0.87-1.20)	0.792	0.01	367	2218
		0.1	1.03 (0.88-1.22)	0.696	0.02	367	2218
		0.5	1.05 (0.89-1.24)	0.548	0.04	367	2218
		1	1.05 (0.89-1.24)	0.54	0.04	367	2218
	Fluoxetine	5e-08	1.02 (0.89-1.18)	0.754	0.01	583	3087
		1e-05	1.07 (0.93-1.24)	0.347	0.07	583	3087
		0.001	1.03 (0.90-1.19)	0.663	0.02	583	3087
		0.01	1.03 (0.89-1.19)	0.689	0.01	583	3087
		0.05	1.03 (0.89-1.18)	0.732	0.01	583	3087
		0.1	1.02 (0.89-1.18)	0.777	0.01	583	3087
		0.5	1.06 (0.92-1.22)	0.429	0.05	583	3087
		1	1.05 (0.91-1.21)	0.483	0.04	583	3087
	Duloxetine	5e-08	0.93 (0.75-1.16)	0.539	0.07	382	1613
		1e-05	0.80 (0.64-1.00)	0.0513	0.65	382	1613
		0.001	0.96 (0.77-1.20)	0.736	0.02	382	1613
		0.01	0.81 (0.65-1.00)	0.054	0.64	382	1613
		0.05	0.88 (0.71-1.09)	0.229	0.25	382	1613
		0.1	0.85 (0.69-1.06)	0.146	0.36	382	1613
		0.5	0.88 (0.71-1.09)	0.243	0.24	382	1613
		1	0.90 (0.73-1.11)	0.323	0.17	382	1613
	Paroxetine	5e-08	1.13 (0.90-1.41)	0.298	0.22	236	1344
		1e-05	1.05 (0.84-1.32)	0.647	0.04	236	1344
		0.001	1.00 (0.79-1.25)	0.974	0	236	1344
		0.01	0.91 (0.73-1.15)	0.44	0.12	236	1344
		0.05	0.94 (0.75-1.19)	0.626	0.05	236	1344
		0.1	0.91 (0.72-1.15)	0.422	0.13	236	1344
[truncated: 252 more rows]
