# Supplementary material for: Understanding genetic risk factors for common side effects of antidepressant medications
Source: Commun Med (Lond). 2021 Nov 9;1:45. doi: 10.1038/s43856-021-00046-8 (PMC9053224; doi:10.1038/s43856-021-00046-8)
Supplement: Supplementary file 6 — Supplementary Data 4 - Summary statistics for associations between BMI PRS and weight gain [file 43856_2021_46_MOESM6_ESM.xlsx]

## Sheet: Sheet1
Supplementary Table S4. Association results between PRS for BMI and patient reported weight gain as a side effect from antidepressant treatment
	PRS variant inclusion threshold	OR (95%C.I.)	P-value	% variance explained	N cases	N controls
Sertraline	5e-08	1.14 (1.07-1.21)	2.63e-05	0.53	1020	4699
	1e-05	1.15 (1.08-1.22)	5.17e-06	0.61	1020	4699
	0.001	1.20 (1.13-1.27)	7.67e-09	0.94	1020	4699
	0.01	1.25 (1.17-1.32)	2.04e-12	1.36	1020	4699
	0.05	1.25 (1.18-1.33)	1.1e-12	1.39	1020	4699
	0.1	1.26 (1.18-1.34)	2.83e-13	1.46	1020	4699
	0.5	1.24 (1.17-1.32)	4.97e-12	1.31	1020	4699
	1	1.24 (1.17-1.32)	5.63e-12	1.31	1020	4699
Escitalopram	5e-08	1.21 (1.13-1.30)	1.84e-08	1.14	712	3653
	1e-05	1.20 (1.12-1.29)	8.36e-08	1.04	712	3653
	0.001	1.21 (1.13-1.29)	6.54e-08	1.06	712	3653
	0.01	1.20 (1.12-1.29)	9.41e-08	1.03	712	3653
	0.05	1.19 (1.11-1.27)	6.39e-07	0.91	712	3653
	0.1	1.19 (1.11-1.27)	8.35e-07	0.89	712	3653
	0.5	1.17 (1.10-1.25)	4.2e-06	0.79	712	3653
	1	1.17 (1.09-1.25)	4.91e-06	0.78	712	3653
Venlafaxine	5e-08	1.15 (1.07-1.23)	8.46e-05	0.64	794	3173
	1e-05	1.12 (1.05-1.20)	0.000748	0.49	794	3173
	0.001	1.17 (1.09-1.26)	7.08e-06	0.81	794	3173
	0.01	1.21 (1.13-1.30)	8.27e-08	1.12	794	3173
	0.05	1.23 (1.15-1.32)	8.99e-09	1.28	794	3173
	0.1	1.22 (1.14-1.31)	1.58e-08	1.24	794	3173
	0.5	1.21 (1.13-1.30)	1.21e-07	1.1	794	3173
	1	1.21 (1.13-1.30)	1.03e-07	1.11	794	3173
Amitriptyline	5e-08	1.17 (1.04-1.32)	0.00769	0.92	140	1517
	1e-05	1.16 (1.03-1.30)	0.0142	0.82	140	1517
	0.001	1.21 (1.08-1.36)	0.00106	1.25	140	1517
	0.01	1.25 (1.12-1.41)	0.00014	1.59	140	1517
	0.05	1.26 (1.12-1.41)	8.95e-05	1.67	140	1517
	0.1	1.25 (1.11-1.40)	0.000202	1.53	140	1517
	0.5	1.21 (1.08-1.36)	0.0013	1.21	140	1517
	1	1.21 (1.08-1.36)	0.0011	1.24	140	1517
Mirtazapine	5e-08	1.12 (1.02-1.23)	0.0143	0.55	186	1801
	1e-05	1.13 (1.03-1.24)	0.011	0.58	186	1801
	0.001	1.18 (1.07-1.29)	0.000639	0.94	186	1801
	0.01	1.19 (1.09-1.31)	0.000266	1.05	186	1801
	0.05	1.20 (1.09-1.32)	0.000164	1.12	186	1801
	0.1	1.20 (1.09-1.32)	0.000165	1.11	186	1801
	0.5	1.19 (1.08-1.31)	0.000423	0.99	186	1801
	1	1.19 (1.08-1.31)	0.000406	1	186	1801
Desvenlafaxine	5e-08	1.18 (1.08-1.29)	0.000424	0.92	489	2035
	1e-05	1.17 (1.07-1.29)	0.000583	0.89	489	2035
	0.001	1.19 (1.09-1.31)	0.000192	1.01	489	2035
	0.01	1.19 (1.08-1.31)	0.00023	0.99	489	2035
	0.05	1.20 (1.10-1.32)	7.83e-05	1.11	489	2035
	0.1	1.20 (1.09-1.32)	0.000109	1.08	489	2035
	0.5	1.20 (1.10-1.32)	9.03e-05	1.1	489	2035
	1	1.20 (1.10-1.32)	0.000102	1.08	489	2035
Citalopram	5e-08	1.19 (1.08-1.30)	0.000219	0.96	367	2218
	1e-05	1.23 (1.12-1.35)	1.35e-05	1.27	367	2218
	0.001	1.28 (1.17-1.41)	2.16e-07	1.75	367	2218
	0.01	1.32 (1.20-1.45)	9.91e-09	2.11	367	2218
	0.05	1.34 (1.22-1.48)	1.4e-09	2.34	367	2218
	0.1	1.35 (1.23-1.49)	5.76e-10	2.45	367	2218
	0.5	1.34 (1.22-1.47)	1.49e-09	2.34	367	2218
	1	1.34 (1.22-1.48)	1.02e-09	2.38	367	2218
Fluoxetine	5e-08	1.20 (1.11-1.30)	4.54e-06	1	583	3087
	1e-05	1.21 (1.12-1.31)	1.18e-06	1.1	583	3087
	0.001	1.24 (1.15-1.34)	4.87e-08	1.36	583	3087
	0.01	1.28 (1.18-1.38)	1.2e-09	1.67	583	3087
	0.05	1.29 (1.19-1.39)	3.81e-10	1.76	583	3087
	0.1	1.29 (1.19-1.39)	4.29e-10	1.75	583	3087
	0.5	1.27 (1.17-1.37)	2.57e-09	1.6	583	3087
	1	1.27 (1.17-1.37)	3.15e-09	1.59	583	3087
Duloxetine	5e-08	1.14 (1.03-1.25)	0.0108	0.68	382	1613
	1e-05	1.11 (1.00-1.22)	0.0425	0.51	382	1613
	0.001	1.15 (1.05-1.27)	0.00434	0.8	382	1613
	0.01	1.20 (1.08-1.32)	0.000412	1.12	382	1613
	0.05	1.22 (1.10-1.35)	0.000112	1.31	382	1613
	0.1	1.22 (1.10-1.34)	0.000111	1.31	382	1613
	0.5	1.21 (1.10-1.34)	0.000158	1.26	382	1613
	1	1.21 (1.09-1.33)	0.00019	1.23	382	1613
Paroxetine	5e-08	1.10 (0.98-1.23)	0.1	0.25	236	1344
	1e-05	1.14 (1.02-1.28)	0.0199	0.51	236	1344
	0.001	1.17 (1.04-1.31)	0.00766	0.67	236	1344
	0.01	1.19 (1.06-1.34)	0.00252	0.86	236	1344
	0.05	1.23 (1.10-1.38)	0.000369	1.19	236	1344
	0.1	1.24 (1.10-1.39)	0.000298	1.23	236	1344
	0.5	1.23 (1.10-1.38)	0.000388	1.18	236	1344
	1	1.23 (1.09-1.37)	0.000509	1.13	236	1344
