# Supplementary material for: Understanding genetic risk factors for common side effects of antidepressant medications
Source: Commun Med (Lond). 2021 Nov 9;1:45. doi: 10.1038/s43856-021-00046-8 (PMC9053224; doi:10.1038/s43856-021-00046-8)
Supplement: Supplementary file 7 — Supplementary Data 5 - Summary statistics for associations between chronic headaches PRS and headaches [file 43856_2021_46_MOESM7_ESM.xlsx]

## Sheet: Sheet1
Supplementary Table S5. Association results between PRS for chronic headaches and patient reported headache as a side effect from antidepressant treatment
	PRS variant inclusion threshold	OR (95%C.I.)	P-value	% variance explained	N cases	N controls
Sertraline	5e-08	1.04 (0.96-1.12)	0.329	0.03	1020	4699
	1e-05	1.02 (0.94-1.09)	0.682	0.01	1020	4699
	0.001	1.10 (1.02-1.19)	0.0101	0.21	1020	4699
	0.01	1.14 (1.06-1.23)	0.000433	0.39	1020	4699
	0.05	1.17 (1.08-1.26)	4.73e-05	0.52	1020	4699
	0.1	1.18 (1.10-1.27)	9.79e-06	0.61	1020	4699
	0.5	1.16 (1.08-1.25)	4.74e-05	0.52	1020	4699
	1	1.17 (1.08-1.26)	4.1e-05	0.53	1020	4699
Escitalopram	5e-08	1.05 (0.96-1.14)	0.288	0.05	712	3653
	1e-05	1.03 (0.94-1.12)	0.508	0.02	712	3653
	0.001	1.07 (0.98-1.17)	0.107	0.11	712	3653
	0.01	1.04 (0.96-1.14)	0.329	0.04	712	3653
	0.05	1.08 (0.99-1.18)	0.074	0.13	712	3653
	0.1	1.08 (0.99-1.18)	0.0845	0.13	712	3653
	0.5	1.05 (0.96-1.15)	0.256	0.05	712	3653
	1	1.05 (0.96-1.14)	0.288	0.05	712	3653
Venlafaxine	5e-08	1.10 (1.01-1.20)	0.0356	0.2	794	3173
	1e-05	1.10 (1.01-1.20)	0.0279	0.21	794	3173
	0.001	1.08 (0.99-1.18)	0.0754	0.14	794	3173
	0.01	1.11 (1.02-1.21)	0.0215	0.23	794	3173
	0.05	1.10 (1.01-1.20)	0.0362	0.19	794	3173
	0.1	1.09 (1.00-1.19)	0.0581	0.16	794	3173
	0.5	1.05 (0.96-1.15)	0.274	0.05	794	3173
	1	1.05 (0.96-1.15)	0.285	0.05	794	3173
Amitriptyline	5e-08	1.15 (0.99-1.35)	0.0738	0.4	140	1517
	1e-05	1.04 (0.88-1.22)	0.657	0.02	140	1517
	0.001	1.07 (0.91-1.26)	0.402	0.09	140	1517
	0.01	0.98 (0.84-1.15)	0.824	0.01	140	1517
	0.05	1.06 (0.90-1.25)	0.488	0.06	140	1517
	0.1	1.06 (0.90-1.24)	0.474	0.06	140	1517
	0.5	1.11 (0.95-1.31)	0.18	0.23	140	1517
	1	1.11 (0.95-1.30)	0.183	0.22	140	1517
Mirtazapine	5e-08	1.06 (0.92-1.22)	0.434	0.06	186	1801
	1e-05	1.16 (1.01-1.35)	0.0395	0.44	186	1801
	0.001	1.12 (0.97-1.29)	0.11	0.26	186	1801
	0.01	1.08 (0.94-1.25)	0.267	0.13	186	1801
	0.05	1.03 (0.89-1.19)	0.678	0.02	186	1801
	0.1	1.03 (0.89-1.19)	0.683	0.02	186	1801
	0.5	1.06 (0.92-1.23)	0.407	0.07	186	1801
	1	1.05 (0.91-1.21)	0.524	0.04	186	1801
Desvenlafaxine	5e-08	1.04 (0.93-1.15)	0.507	0.03	489	2035
	1e-05	1.08 (0.98-1.20)	0.133	0.15	489	2035
	0.001	1.03 (0.93-1.14)	0.594	0.02	489	2035
	0.01	1.07 (0.97-1.19)	0.177	0.12	489	2035
	0.05	1.04 (0.94-1.16)	0.447	0.04	489	2035
	0.1	1.01 (0.92-1.13)	0.781	0.01	489	2035
	0.5	0.99 (0.89-1.10)	0.863	0	489	2035
	1	0.99 (0.90-1.10)	0.916	0	489	2035
Citalopram	5e-08	1.09 (0.96-1.24)	0.183	0.14	367	2218
	1e-05	1.07 (0.94-1.21)	0.307	0.08	367	2218
	0.001	1.16 (1.02-1.31)	0.0216	0.42	367	2218
	0.01	1.03 (0.91-1.16)	0.691	0.01	367	2218
	0.05	1.02 (0.90-1.16)	0.734	0.01	367	2218
	0.1	1.02 (0.90-1.15)	0.785	0.01	367	2218
	0.5	1.03 (0.91-1.17)	0.599	0.02	367	2218
	1	1.04 (0.91-1.18)	0.563	0.03	367	2218
Fluoxetine	5e-08	0.99 (0.89-1.09)	0.764	0	583	3087
	1e-05	0.99 (0.90-1.09)	0.888	0	583	3087
	0.001	0.99 (0.90-1.09)	0.852	0	583	3087
	0.01	1.04 (0.94-1.14)	0.453	0.03	583	3087
	0.05	1.06 (0.96-1.17)	0.217	0.08	583	3087
	0.1	1.09 (0.99-1.20)	0.0801	0.16	583	3087
	0.5	1.07 (0.97-1.18)	0.159	0.1	583	3087
	1	1.07 (0.97-1.18)	0.176	0.09	583	3087
Duloxetine	5e-08	1.04 (0.92-1.17)	0.525	0.03	382	1613
	1e-05	0.99 (0.88-1.11)	0.858	0	382	1613
	0.001	1.01 (0.89-1.13)	0.93	0	382	1613
	0.01	0.98 (0.87-1.11)	0.799	0.01	382	1613
	0.05	1.02 (0.91-1.15)	0.731	0.01	382	1613
	0.1	0.99 (0.89-1.11)	0.92	0	382	1613
	0.5	0.97 (0.87-1.09)	0.624	0.02	382	1613
	1	0.97 (0.87-1.09)	0.631	0.02	382	1613
Paroxetine	5e-08	1.24 (1.07-1.44)	0.00531	0.95	236	1344
	1e-05	1.10 (0.95-1.28)	0.213	0.19	236	1344
	0.001	1.10 (0.95-1.28)	0.203	0.2	236	1344
	0.01	1.16 (1.00-1.36)	0.0519	0.46	236	1344
	0.05	1.14 (0.98-1.33)	0.0872	0.36	236	1344
	0.1	1.12 (0.96-1.30)	0.147	0.26	236	1344
	0.5	1.08 (0.93-1.26)	0.326	0.12	236	1344
	1	1.07 (0.92-1.25)	0.385	0.09	236	1344
