# Supplementary material for: Understanding genetic risk factors for common side effects of antidepressant medications
Source: Commun Med (Lond). 2021 Nov 9;1:45. doi: 10.1038/s43856-021-00046-8 (PMC9053224; doi:10.1038/s43856-021-00046-8)
Supplement: Supplementary file 8 — Supplementary Data 6 - Summary statistics for associations between insomnia PRS and insomnia [file 43856_2021_46_MOESM8_ESM.xlsx]

## Sheet: Sheet1
Supplementary Table S6. Association results between PRS for insomnia and patient reported trouble sleeping as a side effect from antidepressant treatment
	PRS variant inclusion threshold	OR (95%C.I.)	P-value	% variance explained	N cases	N controls
Sertraline	5e-08	0.99 (0.92-1.06)	0.682	0	1020	4699
	1e-05	1.03 (0.96-1.10)	0.463	0.02	1020	4699
	0.001	1.05 (0.98-1.12)	0.191	0.05	1020	4699
	0.01	1.03 (0.96-1.10)	0.367	0.02	1020	4699
	0.05	1.05 (0.98-1.12)	0.18	0.05	1020	4699
	0.1	1.05 (0.98-1.12)	0.168	0.06	1020	4699
	0.5	1.06 (0.98-1.13)	0.126	0.07	1020	4699
	1	1.06 (0.99-1.13)	0.121	0.07	1020	4699
Escitalopram	5e-08	0.97 (0.90-1.06)	0.541	0.01	712	3653
	1e-05	0.97 (0.90-1.06)	0.531	0.02	712	3653
	0.001	1.05 (0.97-1.14)	0.23	0.06	712	3653
	0.01	1.05 (0.96-1.13)	0.282	0.05	712	3653
	0.05	1.09 (1.00-1.18)	0.044	0.16	712	3653
	0.1	1.11 (1.03-1.21)	0.00861	0.27	712	3653
	0.5	1.09 (1.01-1.18)	0.0316	0.18	712	3653
	1	1.10 (1.01-1.19)	0.0263	0.19	712	3653
Venlafaxine	5e-08	1.04 (0.97-1.13)	0.278	0.05	794	3173
	1e-05	1.00 (0.92-1.08)	0.951	0	794	3173
	0.001	1.00 (0.93-1.08)	0.947	0	794	3173
	0.01	0.99 (0.91-1.07)	0.741	0	794	3173
	0.05	0.97 (0.90-1.06)	0.53	0.02	794	3173
	0.1	0.99 (0.91-1.07)	0.773	0	794	3173
	0.5	0.98 (0.91-1.06)	0.651	0.01	794	3173
	1	0.99 (0.91-1.07)	0.747	0	794	3173
Amitriptyline	5e-08	1.17 (0.98-1.39)	0.0922	0.39	140	1517
	1e-05	1.07 (0.90-1.28)	0.426	0.09	140	1517
	0.001	1.07 (0.90-1.28)	0.426	0.09	140	1517
	0.01	1.06 (0.89-1.27)	0.508	0.06	140	1517
	0.05	1.10 (0.93-1.31)	0.283	0.16	140	1517
	0.1	1.15 (0.97-1.37)	0.117	0.35	140	1517
	0.5	1.29 (1.08-1.53)	0.00399	1.17	140	1517
	1	1.31 (1.10-1.55)	0.00274	1.27	140	1517
Mirtazapine	5e-08	1.11 (0.96-1.29)	0.164	0.21	186	1801
	1e-05	0.99 (0.85-1.16)	0.929	0	186	1801
	0.001	0.99 (0.85-1.15)	0.867	0	186	1801
	0.01	0.96 (0.82-1.11)	0.562	0.04	186	1801
	0.05	0.93 (0.80-1.09)	0.37	0.09	186	1801
	0.1	0.95 (0.82-1.11)	0.542	0.04	186	1801
	0.5	0.96 (0.83-1.12)	0.623	0.03	186	1801
	1	0.97 (0.83-1.13)	0.703	0.02	186	1801
Desvenlafaxine	5e-08	1.01 (0.92-1.12)	0.776	0.01	489	2035
	1e-05	1.03 (0.93-1.13)	0.626	0.02	489	2035
	0.001	1.08 (0.98-1.19)	0.128	0.15	489	2035
	0.01	1.09 (0.99-1.20)	0.0875	0.19	489	2035
	0.05	1.08 (0.98-1.19)	0.139	0.14	489	2035
	0.1	1.08 (0.98-1.20)	0.108	0.17	489	2035
	0.5	1.08 (0.98-1.20)	0.112	0.16	489	2035
	1	1.09 (0.99-1.21)	0.0856	0.19	489	2035
Citalopram	5e-08	0.98 (0.88-1.10)	0.785	0.01	367	2218
	1e-05	0.93 (0.83-1.04)	0.205	0.11	367	2218
	0.001	0.95 (0.85-1.06)	0.338	0.06	367	2218
	0.01	1.01 (0.90-1.13)	0.87	0	367	2218
	0.05	1.06 (0.94-1.18)	0.345	0.06	367	2218
	0.1	1.04 (0.93-1.17)	0.462	0.04	367	2218
	0.5	1.06 (0.94-1.18)	0.334	0.07	367	2218
	1	1.06 (0.95-1.19)	0.311	0.07	367	2218
Fluoxetine	5e-08	0.94 (0.86-1.03)	0.195	0.08	583	3087
	1e-05	0.98 (0.90-1.07)	0.71	0.01	583	3087
	0.001	0.94 (0.86-1.03)	0.205	0.08	583	3087
	0.01	0.97 (0.89-1.06)	0.53	0.02	583	3087
	0.05	0.96 (0.87-1.05)	0.363	0.04	583	3087
	0.1	0.94 (0.86-1.03)	0.179	0.09	583	3087
	0.5	0.97 (0.88-1.06)	0.459	0.03	583	3087
	1	0.97 (0.89-1.07)	0.565	0.02	583	3087
Duloxetine	5e-08	0.99 (0.88-1.11)	0.861	0	382	1613
	1e-05	1.01 (0.90-1.13)	0.891	0	382	1613
	0.001	1.07 (0.96-1.20)	0.206	0.13	382	1613
	0.01	1.08 (0.97-1.21)	0.176	0.15	382	1613
	0.05	1.08 (0.97-1.21)	0.164	0.16	382	1613
	0.1	1.08 (0.96-1.21)	0.194	0.14	382	1613
	0.5	1.09 (0.97-1.22)	0.14	0.18	382	1613
	1	1.09 (0.97-1.22)	0.14	0.18	382	1613
Paroxetine	5e-08	1.11 (0.96-1.28)	0.146	0.24	236	1344
	1e-05	1.06 (0.93-1.22)	0.384	0.09	236	1344
	0.001	1.11 (0.96-1.27)	0.151	0.23	236	1344
	0.01	1.06 (0.92-1.22)	0.424	0.07	236	1344
	0.05	1.00 (0.87-1.15)	0.992	0	236	1344
	0.1	1.03 (0.90-1.19)	0.658	0.02	236	1344
	0.5	1.07 (0.93-1.23)	0.363	0.09	236	1344
	1	1.08 (0.94-1.24)	0.277	0.13	236	1344
